# Supplementary material for: E2F1 K117 methylation by SETD6 disrupts BRD4–E2F1 binding and modulates E2F1 chromatin binding and gene regulation in prostate cancer cells
Source: Nucleic Acids Res. 2026 Jan 15;54(2):gkaf1513. doi: 10.1093/nar/gkaf1513 (PMC12808549; doi:10.1093/nar/gkaf1513)
Supplement: gkaf1513_Supplemental_Files [file gkaf1513_supplemental_files.zip]

Archive with 2 entries (2 files):
- Data_S1.xlsx
- SETD6_E2F1_BRD4_rev2_suppl_2.pdf
