# Supplementary material for: E2F1 K117 methylation by SETD6 disrupts BRD4–E2F1 binding and modulates E2F1 chromatin binding and gene regulation in prostate cancer cells
Source: Nucleic Acids Res. 2026 Jan 15;54(2):gkaf1513. doi: 10.1093/nar/gkaf1513 (PMC12808549; doi:10.1093/nar/gkaf1513)
Supplement: gkaf1513_Supplemental_Files [file gkaf1513_supplemental_files.zip › Data_S1.xlsx]

## Sheet: E2F1 ChIP-seq Cluster 1
chrM	0	16569
chr11	59144360	59145470
chr14	49687380	49689120
chr22_KI270733v1_random	136400	136940
chr7	148883440	148885470
chr22_KI270733v1_random	119560	125420
chr22_KI270733v1_random	133720	136310
chr4	1711570	1713480
chr9	35664550	35665860
chr9	96416910	96419790
chr10	128125610	128126970
chr2	71275950	71277160
chr5	60699570	60700700
chr14	50311690	50313160
chr19	4908840	4910560
chr22	20116490	20118360
chr9	74951770	74953510
chr19	10193800	10195280
chr9	34328630	34329610
chr14	105020150	105021860
chr22_KI270733v1_random	178800	179740
chr5	69189360	69190080
chrUn_GL000220v1	160830	161780
chr1	26471670	26473610
chr8	123395650	123397280
chr7	65981580	65982760
chr9	95316790	95318270
chr12	2876540	2877800
chr22_KI270733v1_random	165960	170310
chr2	10043260	10045070
chr12	6493120	6494300
chr2	74957980	74959230
chrUn_GL000220v1	102770	107920
chr12	77064890	77066280
chrUn_GL000220v1	146740	151890
chr2	231661700	231662840
chr15	68228720	68230160
chr7	21945220	21946480
chr14	49598140	49599780
chr20	5118800	5120230
chr9	125745740	125746900
chr7	158703890	158705710
chr9	70258260	70259770
chr2	190534120	190535310
chr19	39412300	39413070
chr2	96335310	96336350
chr12	109713260	109713920
chr5	41924780	41926040
chr9	93095200	93095780
chr16	85688220	85689370
chr19	10870720	10871510
chr9	137315660	137316920
chr12	56448830	56449720
chr8	100145060	100146270
chr11	57335190	57336140
chr10	100185440	100186400
chr3	136751350	136753200
chr10	43455310	43456160
chr21	33587820	33589260
chr8	47959580	47961550
chr3	127597920	127599060
chr8	123416150	123417330
chr5	34928980	34929700
chr11	63670680	63672320
chr1	15847070	15847970
chr18	11980290	11982290
chr2	676410	677590
chr19	58380500	58381270
chr10	73246540	73247530
chr6	18263770	18265100
chr11	72813600	72815100
chr8	119855230	119856500
chr16	89815710	89817500
chr13	113584110	113584740
chr21	8987030	8987470
chr17	47895820	47896960
chr1	35769160	35770350
chr11	61429280	61430320
chr18	36828300	36829600
chr17	4709880	4711210
chr6	11093610	11094520
chr11	9572790	9574080
chr15	48330850	48332940
chr9	35814400	35815400
chr10	43395830	43397670
chr13	112587310	112588720
chr14	76956140	76957050
chr7	44795430	44797560
chr18	12990770	12991970
chr21	42973730	42975060
chr16	29804660	29806380
chr17	4939580	4940430
chr8	142726250	142728170
chr7	6374060	6374640
chr10	62268020	62269210
chr9	128723640	128724770
chr7	87875570	87877100
chr14	31206560	31208570
chr9	89318140	89319160
chr18	32091530	32093610
chr18	22932890	22934380
chr20	31572840	31573490
chr16	46620660	46621580
chr16	2979740	2980940
chr10	99620170	99621700
chr19	13905510	13906820
chr20	37095250	37096600
chr14	31419510	31421110
chr22	20858090	20859590
chr12	56751800	56752800
chr20	33685670	33686890
chr14	75068670	75069820
chr1	23530340	23531600
chr7	73521300	73523080
chr19	14135980	14137760
chr7	152675450	152676600
chr12	25250120	25251810
chr2	20349900	20351440
chr17	78186520	78187440
chr15	74937320	74938490
chr5	177311070	177313110
chr18	12702090	12703430
chr2	240560070	240561340
chr7	6058580	6059370
chr14	50667570	50668960
chr12	6890780	6891510
chr14	34713860	34715220
chr11	108497770	108499020
chr9	121074150	121075540
chr12	123601430	123602590
chr11	32892160	32893100
chr2	214809050	214810420
chr3	133661370	133662190
chr10	97334350	97335580
chr3	196081350	196082800
chr7	635810	636710
chr17	60391650	60392870
chr19	8307500	8308730
chr2	207768960	207770400
chr16	56608030	56608750
chr5	55226510	55227870
chr16	75432570	75433670
chr2	38075590	38077590
chr16	75148340	75149340
chr12	49366370	49367810
chr9	128192570	128193320
chr15	52568260	52569330
chr14	68815880	68816960
chr16	30697980	30699320
chr6	166382530	166383680
chr20	49277720	49278730
chr6	24774670	24776020
chr17	80454070	80455460
chr19	18322670	18323410
chr2	11465300	11466430
chr7	143287800	143289140
chr11	67391310	67392630
chr6	35920680	35921560
chr10	103350320	103351590
chr14	50531660	50533200
chr15	34337430	34338300
chr17	2303180	2304310
chr15	50764970	50766060
chr5	43556310	43557650
chr10	5812740	5814340
chr21	39182710	39184200
chr7	75738470	75739900
chr16	21519530	21520970
chr8	61713690	61714990
chr8	66612360	66613950
chr6	26956180	26957200
chr14	32203180	32204200
chr6	52283980	52285110
chr21	31731020	31733000
chr15	90954690	90955780
chr7	44606420	44607360
chr15	52018580	52019450
chr14	50230960	50232360
chr19	12789600	12790500
chr15	56886830	56887860
chr21	32411390	32413120
chr20	46089060	46090210
chr17	82450170	82451100
chr18	12407390	12408340
chr20	2651840	2653250
chr12	98644230	98645880
chr4	40055800	40057640
chr3	196317520	196318720
chr10	86521030	86522540
chr16	89657190	89658660
chr9	69173480	69174750
chr14	50115920	50117340
chr9	127734660	127735540
chr18	711910	713240
chr20	34676560	34677590
chr10	121974380	121975600
chr4	1720360	1722270
chr2	112645390	112646850
chr19	5977290	5978940
chr16	74367410	74368760
chr20	652990	653860
chr14	53217240	53218210
chr11	62621390	62622360
chr18	6729090	6730180
chr1	26864330	26865880
chr14	55026560	55027530
chr3	56682430	56684010
chr17	42744420	42745500
chr14	96391180	96392510
chr14	68795250	68796390
chr7	74253670	74255020
chr9	69759450	69760330
chr6	20211820	20212880
chr2	9629980	9631540
chr17	35119240	35120130
chr17	48100650	48101710
chr18	12376380	12377780
chr2	9843000	9844010
chr2	241686090	241687690
chr11	86244550	86245620
chr5	892030	893590
chr10	22003090	22003910
chr14	52791070	52792090
chr15	101294590	101295810
chr9	92325250	92326430
chr4	139453190	139454490
chr6	53358840	53359880
chr5	179657340	179658540
chr15	64162680	64163530
chr11	87037290	87038130
chr2	231463640	231465380
chr3	120348620	120349740
chr16	89971990	89973440
chr7	875540	876860
chr15	48177580	48178680
chr17	74776010	74776870
chr3	160449230	160450640
chr2	55419520	55420430
chr3	48685300	48686220
chr17	28644620	28645740
chr4	39638490	39639370
chr1	228101910	228104220
chr17	18362830	18364030
chr1	147598990	147600450
chr12	133036720	133038160
chr16	88569660	88570840
chr14	65411690	65413680
chr9	96686380	96687320
chr21	17612130	17613490
chr15	65285980	65287460
chr22_KI270733v1_random	129900	133520
chr22_KI270733v1_random	174980	178640
chrUn_GL000220v1	113040	116350
chrUn_GL000220v1	157030	160340
chr2	10121710	10123680
chr21	36385020	36385980
chr17	81891450	81892440
chr21	46322860	46325570
chr22_KI270733v1_random	137230	137730
chr2	177212220	177213460
chr11	19240770	19242340
chr10	93496100	93497300
chr1	201828820	201829710
chr14	35403390	35405010
chr14	49892270	49894340
chr7	36389350	36390530
chr10	13161270	13162300
chr6	36423110	36423900
chr1	6235740	6236510
chr17	68019800	68020680
chr7	100100160	100102290
chr14	35045970	35047160
chr11	65040770	65041880
chr1	226407290	226408390
chr16	89686480	89687510
chr6	44223260	44224200
chr19	4402330	4403200
chr10	92592900	92593920
chr19	48169810	48171020
chr15	69414000	69415100
chr5	88673950	88675590
chr1	32650680	32652050
chr16	2267500	2269180
chr12	109097290	109098790
chr5	126776310	126778700
chr14	67240820	67242190
chr14	50396270	50397690
chr9	36572310	36573620
chr1	147242340	147243260
chr12	53267840	53268840
chr22	20916890	20918380
chr19	34428070	34429090
chr2	47782450	47784350
chr9	78235810	78236850
chr12	57864980	57865870
chr1	23979490	23980890
chr10	100912250	100913500
chr10	94362830	94363570
chr8	102810000	102811200
chr17	2392440	2394410
chr14	103522740	103523650
chr17	31936440	31937740
chr15	42574970	42576210
chr14	32076090	32078290
chr5	172640480	172641870
chr20	63216090	63216960
chr9	14322110	14323280
chr17	30730950	30732340
chr20	58388790	58389880
chr9	36400070	36401520
chr16	30370310	30370750
chr14	45252520	45253870
chr2	173354330	173355640
chr10	104121600	104122710
chr11	130002980	130003770
chr5	178130420	178131450
chr14	34873500	34875470
chr1	211258470	211259970
chr12	132686620	132688470
chr10	133393870	133394880
chr1	200669290	200670330
chr19	10502050	10503930
chr3	57692370	57693290
chr7	44123040	44124070
chr8	109539550	109540530
chr2	9422870	9424230
chr17	28710770	28712150
chr9	136991740	136993440
chr4	55948640	55949520
chr1	10430040	10431000
chr22	20319430	20320870
chr17	3723450	3724680
chr4	70993100	70994250
chr6	35452010	35452770
chr14	104815260	104816840
chr12	98515220	98517390
chr19	50383790	50384930
chr21	46457980	46459450
chr17	78213790	78214870
chr9	128656250	128657410
chr7	156949380	156950490
chr12	6688850	6689630
chr13	50909350	50910670
chr9	133149260	133149830
chr10	74176370	74177160
chr1	182838980	182840170
chr5	43120450	43122270
chr5	140107220	140108640
chr9	97803260	97804130
chr9	17134430	17135670
chr8	94719480	94720630
chr1	226061540	226063360
chr22	31753560	31754420
chr1	244834880	244836080
chr16	89872850	89874540
chr21	17512390	17513760
chr18	657140	659120
chr18	157950	159090
chr14	30873850	30875610
chr15	79896540	79897570
chr4	37685600	37687150
chr8	94894290	94897030
chr5	88660630	88661560
chr6	85678570	85679500
chr14	73569110	73570220
chr17	20155510	20156870
chr7	73556990	73558160
chr18	9102260	9103160
chr9	137590490	137591430
chr7	30284070	30285490
chr6	19804560	19805440
chr2	73385270	73386580
chr5	10249210	10251010
chr1	25905120	25907070
chr14	64503030	64505510
chr6	10403880	10405200
chr20	50730420	50732150
chr19	35775270	35776050
chr17	64975230	64976200
chr22	20079400	20081540
chr1	151908980	151910040
chr1	200890830	200891990
chr9	21994020	21996230
chr1	154558600	154559620
chr1	229558430	229559490
chr10	119872640	119873600
chr7	55365260	55366800
chr4	1870030	1871850
chr20	59933090	59934500
chr1	174999560	175000690
chr17	41966270	41967390
chr8	124997940	124999080
chr2	36966140	36967390
chr6	79076890	79077560
chr17	4832880	4834000
chr14	51989150	51990280
chr16	67561660	67563910
chr1	154961230	154962480
chr6	37169170	37171900
chr2	130180870	130182920
chr20	35454750	35455940
chr9	77177060	77178380
chr1	50967790	50969900
chr11	73376050	73377250
chr3	184298900	184299840
chr19	344650	345420
chr17	751720	753090
chr21	36989440	36990730
chr5	66143900	66145080
chr1	29122000	29123960
chr21	29298130	29299560
chr1	23343470	23345020
chr1	244652700	244653690
chr10	67884170	67885430
chrX	15854680	15855370
chr12	106955160	106956590
chr1	153658470	153659190
chr18	23689120	23690710
chr19	12945620	12946480
chr12	53324640	53326150
chr2	64767760	64768560
chr15	89575120	89576340
chrX	24693510	24694330
chr14	34059860	34060850
chr11	63681110	63682210
chr7	103148940	103149930
chr11	65573990	65574910
chr19	38647220	38648370
chr18	31685140	31685930
chr19	16110770	16112460
chr22	29603270	29604220
chr17	45051110	45052650
chr14	36646670	36648320
chr2	218710650	218711470
chr18	3261470	3262770
chr18	21703840	21705240
chr6	89145580	89146890
chr7	75878830	75879670
chr19	47130550	47131590
chr5	62305600	62307120
chr10	27155010	27156180
chr8	95133370	95134440
chr1	151611830	151612850
chr7	5529070	5531020
chr11	111601670	111603130
chr4	15001680	15003790
chr11	20387150	20388260
chr11	57667670	57668760
chr12	15910990	15911860
chr17	60599440	60601130
chr19	6110200	6111150
chr14	89955750	89956610
chr17	44968230	44968840
chr7	87152060	87153230
chr5	180860750	180862170
chr1	66929860	66930710
chr12	68807620	68809040
chr17	82716370	82717510
chr20	62641610	62643680
chr16	2968530	2970610
chr9	124010850	124013100
chr2	172555430	172556760
chr2	37156640	37157800
chr19	488310	490030
chr14	104137370	104139430
chr22	49918040	49918920
chr7	151518900	151521000
chr19	29844210	29845470
chr1	46489090	46490670
chr18	11907950	11909230
chr18	9913540	9915140
chr2	231613580	231615240
chr4	107989370	107990450
chr7	151341420	151342210
chr17	75784600	75785550
chr4	145732770	145733940
chr5	34655750	34657370
chr2	219206520	219207210
chr1	156728190	156729300
chr3	101848710	101850230
chr8	42391230	42392470
chr17	2711550	2712380
chr17	44210230	44211230
chr5	10563040	10565590
chr18	59899390	59900680
chr8	38029950	38031600
chr9	124868570	124869990
chr5	65035270	65036150
chr16	88803030	88805160
chr1	89994750	89995720
chr17	58352120	58352780
chr5	136132490	136133480
chr10	70403900	70404960
chr5	150357440	150358470
chr11	118909990	118911510
chr12	76763660	76764670
chr10	79347140	79348370
chr5	175478160	175479240
chr2	191677820	191678340
chr14	52729830	52730730
chr1	50977210	50978410
chr16	84116470	84117610
chr13	97975760	97977160
chr8	144443940	144444990
chr5	55994540	55995580
chr11	63938250	63939530
chr9	128702270	128703300
chr15	75201410	75203180
chr12	109154360	109155200
chr12	121625840	121627440
chr6	109094430	109095540
chr5	131164050	131165490
chr7	157138170	157139800
chr5	129094090	129095550
chr9	37485560	37486530
chr8	38381580	38383460
chr16	1677770	1679000
chr1	9495070	9496010
chr19	1904960	1905830
chr19	38848980	38850480
chr11	12673750	12674890
chr14	103714730	103716680
chr9	35489420	35490800
chr10	97425950	97426820
chr11	117098360	117098910
chr1	229625860	229626850
chr1	184386260	184387760
chr1	145505650	145506630
chr9	128947230	128948470
chr20	43666610	43668050
chr19	40347980	40348830
chr6	3063460	3064430
chr14	88562520	88563800
chr8	98944100	98944970
chr9	33523320	33525020
chr11	68271520	68272620
chr9	98056300	98057360
chr2	230957270	230958010
chr11	65386180	65387180
chr6_GL000256v2_alt	4858780	4859630
chr19	12806290	12807090
chr2	27217070	27218130
chr4	40749670	40750690
chr19	6361360	6362170
chr22	20494840	20497010
chr6_GL000255v2_alt	4604430	4605360
chr16	57244870	57245830
chr1	202888310	202889310
chr16	30893960	30894860
chr4	17576980	17577890
chr7	151080130	151082020
chr2	201642250	201643680
chr2	170928780	170929880
chr5	472160	474170
chr17	7307420	7308690
chr2	199911000	199911860
chr10	102503710	102504520
chr7	1159920	1161080
chr15	63047950	63049030
chr8	125429060	125431400
chr15	90387880	90388950
chr17	6443730	6444970
chr16	30417570	30418690
chr11	119205810	119206970
chr3	49093230	49094520
chr9	76458690	76460240
chr9	93566340	93567180
chr2	213151750	213152370
chr2	207624710	207626340
chr2	158968000	158969580
chr22	50524990	50527070
chr10	931470	932640
chr6	18154860	18155970
chr13	109786550	109787740
chr18	5295670	5297240
chr5	134904420	134905970
chr3	196711790	196713110
chr6	151389820	151391940
chr14	63852390	63853970
chr17	79009550	79010180
chr2	182715840	182716740
chr15	76931360	76932140
chr14	76761190	76762470
chr16	24539060	24540220
chr1	28552690	28553740
chr12	131949490	131950810
chr7	65872810	65873650
chr18	13725870	13727340
chr8	38786860	38788230
chr14	99970980	99972600
chr22	31496180	31497070
chr9	4792460	4793520
chr17	30970800	30972010
chr7	101153940	101155110
chr9	128504340	128505320
chr5	91383210	91383790

## Sheet: E2F1 ChIP-seq Cluster 2
chrUn_GL000220v1	151990	152280
chr18	47930810	47931870
chr20	324070	324930
chr1	3900750	3901570
chr1	1001410	1002390
chr9	128191250	128192220
chr17	42677760	42678550
chr19	1248050	1250290
chr10	101060350	101061940
chr1	26620110	26621610
chr21	39313010	39314550
chr20	49046110	49047250
chr8	38104720	38106260
chr17	75182030	75183400
chr20	62121350	62122590
chr11	67288450	67289280
chr10	74826460	74827130
chr20	35615580	35616540
chr1	244969660	244971610
chr8	102863960	102864880
chr22	21000880	21002850
chr19	10568400	10570020
chr5	140400470	140401250
chr13	50080960	50082140
chr11	64778190	64778920
chr19	19405150	19405870
chr2	27408820	27410160
chr14	49632980	49635450
chr1	155063470	155064430
chr5	40755160	40756780
chr16	70251640	70252130
chr3	155870150	155872130
chr7	106284710	106285660
chr16	10579840	10581050
chr5	179698140	179699580
chr9	35071440	35072900
chr2	10120070	10121120
chr7	5426340	5427090
chr5	138463930	138466180
chr17	28902300	28903300
chr14	49767170	49769240
chr3	194134390	194135660
chr5	21341130	21342110
chr5	80653980	80655200
chr14	51650360	51653150
chr2	75710330	75711210
chr1	45583930	45585160
chr10	75209940	75211250
chr8	102806300	102807610
chr18	36186670	36188570
chr6	34237580	34238730
chr22	18000390	18002120
chr21	37365780	37368280
chr1	53945090	53946720
chr5	73215740	73216670
chr2	70141780	70143280
chr10	43436560	43437520
chr9	129177680	129179000
chr5	55534260	55535440
chr6	13813600	13814840
chr19	40596850	40597560
chr1	58816160	58816850
chr5	55176120	55176930
chr17	81222410	81223680
chr2	85538330	85539980
chr15	40694680	40695900
chr1	228165390	228166630
chr2	151409680	151410750
chr16	66830140	66831190
chr5	107671940	107672710
chr1	1307920	1309560
chr9	127802540	127803330
chr18	2654840	2656830
chr8	140510700	140512840
chr5	170861620	170862900
chr5	128082680	128084170
chr17	81483920	81485100
chr10	46284100	46285260
chr14	55051310	55052570
chr6	17705660	17707060
chr18	35580760	35581440
chr4	1289200	1290140
chr10	103367770	103368820
chr17	81344740	81346930
chr16	8868160	8869520
chr1	148078770	148079560
chr9	75087720	75089100
chr14	90396500	90398590
chr4	121823260	121824160
chr8	66774770	66775770
chr19	46860150	46861370
chr15	42548230	42549490
chr2	219176460	219177620
chr4	2962800	2964180
chr19	1260070	1261640
chr9	137578370	137579170
chr8	54021800	54022910
chr11	65856900	65858510
chr4	48779120	48780310
chr11	93197390	93198290
chr12	103965650	103966410
chr4	2008550	2010120
chr11	75768110	75769230
chr12	76878440	76879670
chr8	22703060	22703980
chr8	143290690	143291890
chr10	78302860	78303710
chr19	8513720	8514320
chr7	30478270	30479310
chr16	85553280	85553990
chr10	122374240	122375670
chr3	146160530	146161730
chr17	50478460	50479250
chr12	122980200	122981430
chr18	9333880	9335510
chr15	90993930	90995270
chr4	83012320	83013260
chr17	7436450	7437780
chr17	21213400	21214930
chr2	69643220	69644130
chr7	23473600	23475060
chr17	47323450	47324320
chr10	97686920	97688070
chr1	167714020	167714750
chr20	34302490	34303550
chr9	124861190	124862380
chr7	50449750	50451060
chr22	19431630	19433090
chr10	73771940	73773130
chr2	178450470	178451610
chr17	1829220	1830750
chr4	2261840	2262990
chr12	62602320	62604010
chr6	26521510	26522460
chr11	804690	805710
chr9	94165630	94167430
chr15	68053430	68055010
chr17	79839400	79840200
chr9	129625940	129626730
chr6	3068150	3069260
chr15	52295290	52296320
chr6	152981950	152984110
chr21	36134810	36136190
chr1	155017130	155017910
chr1	50959770	50960490
chr6	1554750	1555620
chr2	63050010	63051110
chr11	73597760	73598670
chr10	88879990	88881120
chr2	61065550	61066690
chr10	102399070	102400040
chr17	8121160	8122460
chr4	17810250	17811780
chr2	96208080	96209260
chr1	151993200	151994710
chr17	82496580	82497930
chr11	94128450	94129630
chr19	12734110	12735080
chr14	64337920	64339260
chr5	40797350	40798860
chr14	104826160	104826880
chr17	50719190	50720400
chr1	6612970	6614720
chr7	152436230	152437310
chr16	88811130	88813370
chr8	143596950	143597810
chr9	137240030	137241530
chr7	139359010	139360700
chr9	33166690	33167950
chr11	61160960	61161860
chr9	36257810	36258970
chr14	75050750	75051590
chr22	35257230	35258100
chr20	38961650	38962840
chr3	174440560	174441910
chr8	60651560	60652880
chr14	49620400	49621790
chr7	128738660	128739890
chr14	105528020	105528940
chr1	229342070	229343420
chr6	36985520	36986720
chr11	65497290	65497930
chr10	14878260	14879610
chr8	63038120	63039480
chr6	135497330	135498340
chr12	46382810	46384050
chr18	12947160	12949250
chr14	103561900	103563360
chr14	54488400	54489230
chr1	108876590	108877460
chr8	42270950	42271970
chr12	27014060	27014760
chr10	132307780	132309070
chr5	115543960	115545190
chr5	37248520	37249880
chr7	149027910	149029180
chr6	159968500	159969220
chr7	2241510	2242910
chr17	82036950	82037980
chr2	74553980	74555120
chr20	38925930	38927180
chr21	43788970	43790140
chr15	39782360	39782940
chr11	74492890	74494000
chr22	20298490	20300310
chr14	49867820	49868650
chr9	113462990	113464260
chr1	159780630	159781590
chr13	21175620	21177250
chr6	33410040	33410690
chr19	1875630	1876650
chr5	32173380	32174930
chr19	4006930	4007970
chr22	19854280	19855800
chr15	82262060	82262980
chr15	98647200	98649350
chr8_KI270816v1_alt	87010	87880
chr7	98400560	98401470
chr21	42878810	42879680
chr3	142148870	142149820
chr16	30334570	30335620
chr12	100199210	100200460
chr14	100192400	100193430
chr17	81976620	81978300
chr22	46035450	46036670
chr1	179293310	179294490
chr2	120222620	120223900
chr14	34461660	34462780
chr17	82751210	82752950
chr1	83998690	83999650
chr5_GL339449v2_alt	712480	713340
chr2	54723170	54724380
chr17	7561150	7562560
chr16	2428560	2430190
chr17	82022260	82024030
chr17	75940560	75941540
chr11	64165500	64166700
chr2	27032530	27033360
chr10	101062390	101063240
chr9	38619760	38622730
chr5	98927880	98929750
chr4	183504060	183505400
chr1	160205130	160206180
chr1	211515230	211515990
chr4	56434950	56436760
chr16	53130060	53131350
chr3	196739560	196740630
chr7	56051240	56052240
chr1	182029560	182030480
chr1	149792460	149793550
chr12	53251630	53252680
chr4	86891870	86892880
chr12	40224360	40225190
chr14	39431970	39433280
chr7	155296890	155298730
chr12	42144220	42145440
chr8	133296710	133297910
chr2	85615980	85616780
chr14	54396310	54397590
chr10	47705580	47706580
chr17	82458090	82459370
chr12	119988540	119989670
chr6	104859280	104860090
chr10	70132200	70133100
chr18	62715060	62715770
chr14	67411610	67412410
chr19	43575250	43575910
chr12	53180300	53181550
chr2	111120030	111121670
chr5	6632510	6634310
chr6	39114710	39115510
chr7	103279620	103281120
chr2	186589730	186590620
chr12	109900060	109900950
chr3	49723420	49724730
chr1	58903320	58904330
chr16	2214800	2215760
chr10	117004560	117005940
chr1	169105470	169107240
chr2	177392270	177393190
chr7	23679640	23680560
chr4	1012150	1012910
chr20	44210090	44211080
chr10	50623020	50625390
chr14	23301300	23303010
chr19	5827840	5828490
chr16	89246830	89247970
chr1	180502190	180503020
chr5	32585330	32586640
chr14	73591650	73592680
chr11	119168570	119169290
chr20	43457240	43458790
chr9	85741190	85742720
chr7	107579770	107580650
chr21	44338470	44339880
chr15	90184520	90185540
chr20	49812570	49813300
chr10	1048360	1049470
chr8	41577810	41578740
chr1	145823590	145824550
chr12	122203290	122204060
chr14	81220320	81221560
chr19	8390150	8391030
chr3	149129120	149130210
chr4	153344330	153345260
chr7	73738090	73739610
chr1	201506620	201507640
chr17	40140190	40141010
chr8	144146870	144148710
chr19	42279730	42281380
chr2	203238620	203239610
chr5	180292010	180292950
chr6	57172160	57173180
chr10	97713900	97714930
chr8	42152330	42153660
chr2	69386600	69387770
chr2	174247970	174249200
chr4	3291790	3293090
chr7	42911530	42912500
chr15	40754670	40755910
chr2	62505510	62506760
chr5	81971420	81972690
chr15	64841220	64842360
chr11	65013620	65014870
chr3	183697640	183698520
chr5	119268180	119269480
chr17	63741220	63742390
chr3	49469890	49470970
chr14	105414840	105415530
chr8	22440490	22441830
chr3	142224860	142226150
chr15	51829540	51830510
chr10	119542010	119543770
chr2	121755370	121755940
chr7	32957210	32958090
chr16	30064370	30066310
chr7	20798110	20798710
chr2	226835510	226836470
chr10	133308170	133309740
chr3	179260880	179261790
chr5	134225300	134226460
chr9	34651940	34652430
chr14	34629400	34630640
chr1	155562130	155563390
chr5	65925010	65926610
chr17	7014250	7015370
chr2	39778610	39779640
chr21	44817080	44819110
chr15	84979910	84982550
chr7	129433950	129435190
chr7	103074550	103075320
chr5	80487750	80488620
chr15	43745840	43747100
chr1	147171790	147173350
chr1	63367260	63368070
chr2	74198370	74199420
chr19	2095710	2097340
chr4	25376720	25377850
chr15	82045520	82047870
chr19	47599990	47601090
chr6	134174750	134175830
chr20	44965990	44966990
chr12	63779530	63780490
chr14	76812230	76813180
chr17	7233890	7234840
chr10	124916260	124917180
chr14	75293760	75294880
chr10	47383930	47385070
chr12	112418500	112419500
chr9	94030370	94031270
chr1	21782460	21783500
chr19	10653380	10655220
chr5	179795330	179796810
chr17	59106250	59107510
chr5	96807180	96808380
chr1	206909150	206910010
chr6	14210680	14211550
chr13	27171890	27172440
chr8	80171110	80171860
chr11	74311100	74311950
chr5	179820220	179821910
chr9	86354010	86355150
chr18	54224380	54225050
chr22	20981660	20982830
chr18	23502890	23504200
chr15	99251070	99251860
chr7	12686420	12687620
chr5	40679130	40680640
chr13	94601540	94602380
chr8	143828890	143829920
chr5	14011340	14012190
chr10	86970740	86971990
chr14	64704030	64705470
chr3	52153780	52154900
chr1	63316750	63317850
chr17	30599930	30601290
chr7	1458540	1460420
chr11	67629110	67630970
chr13	48037290	48038100
chr18	32470700	32471420
chr3	88058130	88059600
chr3	57227260	57228260
chr21	43775810	43777100
chr5	79513360	79514660
chr4	1113210	1113970
chr6	43369270	43370030
chr11	74398110	74398940
chr1	27392180	27393000
chr19	796560	799460
chr12	63843300	63844720
chr2	241701230	241703080
chr8	96261170	96262560
chr16	67967920	67969380
chr18	14178720	14179280
chr8	687490	688670
chr2	156435570	156436810
chr5	159772970	159774070
chr19	49641650	49642600
chr6	149648310	149649050
chr5	77775600	77776660
chr10	11822850	11823890
chr6	107027810	107028590
chr15	72783160	72784110
chr15	89750170	89751660
chr3	197736210	197737330
chr14	103628210	103630310
chr5	134845620	134846510
chr7	33062100	33063260
chr1_GL383519v1_alt	77980	78780
chr19	35545160	35546190
chr15	68277540	68278610
chr19	32345170	32346050
chr19	41225720	41226770
chr11	68460100	68461390
chr1	212284550	212286360
chr9	37903490	37904590
chr1	202957750	202958850
chr4	6574750	6575580
chr19	35994890	35995920
chr17	32486030	32486930
chr12	131894240	131894870
chr10	12129030	12130220
chr15	76904780	76905880
chr16	31179640	31181430
chr12	116819070	116819820
chr14	90827790	90828770
chr6	41895040	41895760
chr10	103917760	103918670
chr4	145618920	145619780
chr5	150656140	150657230
chr8	144528530	144529440
chr7	100632830	100634030
chr17	1516100	1517330
chr15	70098610	70099850
chr20	36605410	36606320
chr1	153976960	153977980
chr19	10565420	10566410
chr18	62526320	62527090
chr1	241518990	241519990
chr4	128811050	128812900
chr1	31065560	31066330
chr14	49692730	49693720
chr11	65918500	65920250
chr13	45340480	45341550
chr1	25858940	25859910
chr11	61967000	61968460
chr10	102064880	102066180
chr2	226791230	226792120
chr1	224182790	224184330
chr1	150578540	150580080
chr15	89334200	89335120
chr3	14178000	14178850
chr7	65251820	65252600
chr14	74763060	74763900
chr10	104337740	104338790
chr21	36155670	36157660
chr12	93377460	93378730
chr16	82169880	82170900
chr5	36875420	36877630
chr12	58919640	58920930
chr2	26785770	26786700
chr2	10812090	10813050
chr8	144826390	144828250
chr9	137205290	137206310
chr8	55772760	55773890
chr11	108121340	108122070
chr9	124770560	124771770
chr21	34615020	34615480
chr9	33510830	33511440
chr6	53547750	53548620
chr21	36069750	36070600
chr15_KI270905v1_alt	4750740	4751620
chr17	68291140	68292440
chr1	159854220	159855350
chr6	11536910	11538100
chr4	55345960	55347090
chr2	68252060	68253160
chr16	352610	353690
chr7	44489980	44491010
chr15	34209680	34210360
chr5	180830860	180831770
chr6	73451160	73452580
chr8	47260530	47261580
chr5	132962940	132964160
chr6	39229000	39229930
chr14	92793850	92794540
chr2	61176620	61178210
chr7	141550970	141551910
chr6	53794380	53795460
chr21	32727380	32728540
chr12	122225460	122226890
chr6	44264980	44265920
chr9	21559090	21560010
chr2	197499010	197500720
chr8	65841580	65842790
chr15	101651740	101653150
chr20	32819510	32820720
chr7	4882950	4884050
chr7	150378620	150379950
chr10	12068600	12069660
chr7	152463380	152465020
chr3	38346470	38347380
chr7	99143330	99144040
chr6	10747310	10748220
chr15	56733020	56734220
chr10	4825860	4826770
chr12	49264290	49265760
chr2	69741360	69742520
chr9	99819300	99820420
chr12	69738300	69739810
chr17	82418010	82418940
chr19	33372990	33374330
chr8	101205150	101206520
chr3	196568140	196569330
chr1	11979880	11980750
chr19	1066650	1067870
chr2	238060230	238061680
chr3	196867410	196868580
chr14	66507450	66509460
chr10	5412410	5412950
chr4	143335780	143337510
chr9	127930310	127931320
chr17	81551570	81553110
chr19	14090630	14091780
chr2	203327660	203329110
chr5	127029640	127031480
chr9	35111170	35111860
chr19	29664950	29666000
chr13	33542320	33543080
chr19	49118670	49119760
chr11	94543610	94544830
chr1	47436900	47438390
chr19	58451340	58452230
chr22	42581520	42582420
chr20	18137670	18138630
chr14	77799870	77800730
chr7	7566530	7567500
chr19	572150	572930
chr16	81095810	81096670
chr12	131829910	131831220
chr19	38975180	38976230
chr14	73612260	73613180
chr2	128027160	128028940
chr2	27211580	27212830
chr2	178193860	178195380
chr1	121518880	121519960
chr6	2999370	3000370
chr7	100088460	100089400
chr3	50226960	50228130
chr3	143970860	143973270
chrX	150898340	150899080
chr17	2749570	2750180
chr22	42856940	42857790
chr16	69385650	69386260
chr11	66438220	66439090
chr1	174158870	174160160
chr1	166839010	166839630
chr12	76083700	76085440
chr17	81487420	81488750
chr14	73537180	73538080
chr2	161238520	161239190
chr5	132489990	132491460
chr9	136482380	136484720
chr8	143617050	143618370
chr4	48269310	48270250
chr13	21603680	21604440
chr2	23940020	23940890
chr2	18559990	18560810
chr14	67674200	67675300
chr4	13483780	13484890
chr16	3457520	3458250
chr5	151080400	151081530
chr4	102344300	102345150
chr7	116210130	116210980
chr17	68101110	68102100
chr9	111896050	111897650
chr3	119322670	119323580
chr22	21567370	21568480
chr15	72272360	72272970
chr17	54900360	54900990
chr2	171893970	171894630
chr3	112561220	112562120
chr12	51820140	51821740
chr16	88706130	88706860
chr7	151877200	151878130
chr19	9834740	9835870
chr3	47781280	47782400
chr8	22604500	22605470
chr8	23457080	23458010
chr3	195270340	195271920
chr1	6784130	6785480
chr3	51390830	51391600
chr11	72821580	72822660
chr17	59964370	59965070
chr14	71320070	71321790
chr6	24645670	24646600
chr5	151252510	151253180
chr20	3786690	3787160
chr6	149863170	149864710
chr1	11680400	11681670
chr14	31025480	31027030
chr3	193240680	193241690
chr1	59296340	59297120
chr10	97291970	97292870
chr3	135965310	135966580
chr17	28357070	28357820
chr16	67109360	67110370
chr1	40979170	40980550
chr5	119070960	119071730
chr7	4641390	4642570
chr10	37976020	37976750
chr5	132829830	132831290
chr15	75450500	75452000
chr19	4471810	4472750
chr9	105447760	105448710
chr2	189783760	189785050
chr22	20430280	20431980
chr22	42519280	42520200
chr21	44011630	44013140
chr19	40284620	40285490
chr1	155272950	155273780
chr14	73713790	73714810
chr1	206635050	206636090
chr7	55254360	55256100
chr9	42128950	42129690
chr21	37072330	37074170
chr9	107282750	107284120
chr19	40777990	40778680
chr3	48446300	48447150
chr5	34007500	34008360
chr15	65791460	65792700
chr2	238426270	238427560
chr22	41832470	41833960
chr4	41256760	41258240
chr1	32072580	32073340
chr16	67013610	67014640
chr6	57221490	57222660
chr19	17947600	17948480
chr12	56266790	56267440
chr17	7915300	7916610
chr7	151082900	151083910
chr1	75724280	75725000
chr7	6348390	6349300
chr11	66371120	66372630
chr3	43286070	43286730
chr7	30594480	30595340
chr19	4968570	4969230
chr6	116100510	116101390
chr2	72144400	72145550
chr10	86755590	86757550
chr5	177086650	177087450
chr5	39073460	39075240
chr7	6825680	6826530
chr9	127877220	127878330
chr10	80408170	80409080
chr16	4253270	4254340
chr9	4740650	4741770
chr2	202870920	202872180
chr1	161132250	161132990
chr19	10717810	10718790
chr1	226121210	226122930
chr1	20786110	20787650
chr17	27353240	27354220
chr15	92820260	92820810
chr16	11345090	11345810
chr17	41811070	41812720
chr11	66842740	66844030
chr9	37422350	37423130
chr13	42271590	42272680
chr17	76353030	76354290
chr10	102461090	102461830
chr11	95789060	95790190
chr10	92573170	92574640
chr1	214280760	214281940
chr7	6081050	6082100
chr14	102362800	102363710
chr11	71447710	71449100
chr13	51803480	51804430
chr17	39753590	39755120
chr5	43396630	43397720
chr22	17171170	17172210
chr12	118103310	118104490
chr5	55172870	55173610
chrX	134459950	134460640
chr9	123268530	123269070
chr12	121209720	121210700
chr16	87950440	87952160
chr7	10940130	10940820
chr19	46600640	46601720
chr7	99438550	99439400
chr12	113152850	113153680
chr17	66191570	66192580
chr3	150762660	150763820
chr12	96906890	96907840
chr19	3626260	3627300
chr2	200864030	200865200
chr9	136790630	136792050
chr19	2785220	2786000
chr8	103371030	103372040
chr19	16541860	16543050
chr6	92723140	92724040
chr1	197902360	197903270
chr11	85854490	85855370
chrX	147911510	147912020
chr8	48007910	48008860
chr2	218395770	218396680
chr6	25278860	25279830
chr4	4107060	4107940
chr15_KI270905v1_alt	3611500	3613190
chr17	69326550	69327770
chr16	89925590	89926860
chr14	96362780	96364050
chr5	131796430	131797720
chr5	43602560	43603710
chr12	108857420	108858210
chr14	91059780	91061120
chr14	77376520	77377500
chr2	72886970	72888000
chr5	173329180	173330150
chr1	155135250	155136460
chr9	128786780	128787550
chr11	842060	843610
chr20	3820030	3820890
chr4	37826290	37827330
chr7	97871940	97872630
chr7	149624120	149625380
chr6	144149970	144150840
chr2	241636930	241638050
chr17	81034620	81035390
chr5	72816050	72817350
chr1	173868080	173868960
chr6	35731440	35732440
chr13	30673960	30674550
chr20	33731760	33732970
chr2	9555360	9556510
chr9	85940910	85941900
chr1	157045410	157046440
chr8	28411560	28412710
chr14	67619480	67620160
chr11	70397920	70398930
chr6	53651410	53652450
chr14	104688640	104690540
chr9	136109310	136110500
chr3	190513480	190514290
chr8	144798380	144799480
chr13	48303250	48304410
chr7	35800870	35802100
chr9	128250020	128250910
chr10	50417850	50418590
chr5	139198050	139198640
chr14	99682880	99684760
chr9	86281720	86283090
chr14	45083700	45084420
chr19	48398560	48399090
chr11	34915720	34916710
chr14	103188740	103189520
chr19	45092720	45093660
chr11	27362890	27363540
chr20	41317620	41317990
chr21	44939350	44940430
chr19	37370830	37371660
chr17	44198870	44200950
chr2	219387400	219388890
chr18	811520	812950
chr12	47705540	47706320
chr7	116671670	116672660
chr8	134712260	134713450
chr16	29973190	29974280
chr20	5610750	5611470
chr10	72319370	72320290
chr11	102346920	102347670
chr17	75130850	75132220
chr4	931750	932870
chr15	70762450	70764220
chr11	65961520	65962380
chr1	113389880	113390970
chr9	96449800	96450380
chr2	55223200	55223880
chr15	88620960	88621840
chr11	120324990	120325830
chr1	162560870	162562340
chr6	35727550	35728590
chr5	115169060	115170830
chr12	9739450	9740350
chr6	14117270	14118250
chr17	5281750	5282580
chr10	35090130	35090770
chr1	143884500	143885510
chr17	31549240	31550640
chr14	60091800	60092620
chr21	44106960	44107890
chr3	183162320	183163220
chr7	30028080	30029080
chr16	89507420	89509040
chr3	14947050	14948770
chr11	17276090	17277370
chr16	31108080	31108940
chr5	115841380	115842770
chr5	118987990	118988760
chr15	88912870	88913880
chr15	34987970	34988670
chr6	157021170	157022370
chr16	29613070	29614240
chr8	28700930	28702170
chr19	13747420	13748380
chr19	2060830	2061940
chr12	92928810	92929940
chr17	50865460	50867280
chr16	89201390	89202170
chr6	44256930	44257890
chr8	89757280	89758430
chr9	128552000	128553220
chr12	107903550	107904180
chr14	103122430	103124240
chr6	13328160	13328940
chr12	120725560	120726310
chr19	17605830	17606700
chr10	13099780	13100650
chr5	145834870	145835860
chr19	47273310	47275270
chr10	43574010	43574910
chr11	110429650	110430460
chr2	20650720	20651550
chr10	6163320	6164390
chr5	131263420	131264750
chr7	98616550	98618070
chr10	96831730	96833550
chr5	177454130	177456650
chr2	121736630	121737440
chr1	161159240	161159990
chr22	37807540	37808380
chr14	100305480	100307590
chr11	694990	696560
chr3	52705330	52706380
chr2	219229080	219229780
chr1	226703190	226703930
chr17	2592960	2594780
chr9	72364140	72366040
chr18	24426220	24427220
chr5_GL339449v2_alt	1288050	1288890
chr14	102086520	102088370
chr9	38392340	38393130
chr1	234599630	234600640
chr1	52726180	52726780
chr2	191013800	191014560
chr15	74956050	74957710
chr1	193121470	193122450
chr1	15247050	15247660
chr22	30356400	30357360
chr15	63189230	63189940
chr7	88219600	88220370
chr9	137188180	137189490
chr11	124875960	124876810
chr7	156639900	156641250
chr16	67177840	67178750
chr17	39863880	39864620
chr7	139034990	139036430
chr1	155208600	155209550
chr2	237474940	237476020
chr9	71768130	71769870
chr13	102773020	102774390
chr1	221742240	221743490
chr19	6530800	6531570
chr7	96321480	96322580
chr7	66075470	66076390
chr22	37608430	37609330
chr9	135499670	135501550
chr1	21345250	21346210
chr20	32207430	32208300
chr11	75525660	75526420
chr19	58183000	58183890
chr12	95072770	95073730
chr19	2328190	2329400
chr2	176001830	176002740
chr14	44897170	44898100
chr19	39480530	39481240
chr5	80255520	80256560
chr10	22228960	22229610
chr17	18260300	18261330
chr8	144477700	144478740
chr1	16612650	16614100
chr6	95577160	95578060
chr15	38251630	38253210
chr16	1983350	1984800
chr8	81280040	81281610
chr12	132189170	132190700
chr2	231680410	231681840
chr14	36507890	36508960
chr9	129488040	129489170
chr8	98940020	98942600
chr2	61470520	61471770
chr1	203026120	203026880
chr17	1267890	1268980
chr6	109482760	109483750
chr16	58514960	58516360
chr2	130371880	130372970
chr5	75236660	75237290
chr22	19447180	19448390
chr1	2411900	2413700
chr14	92106060	92106820
chr19	3984870	3985760
chr8	142738730	142740000
chr9	98118690	98119490
chr17	56960340	56961170
chr15	99014390	99016080
chr12	64451760	64452650
chr1	184973640	184974800
chr6	47477330	47478610
chr11	64844110	64845300
chr16	54286300	54287680
chr1	53837860	53838720
chr1	235866220	235867300
chr13	99606390	99607100
chr5	176646790	176647890
chr15	31325670	31327400
chr22_KI270734v1_random	130760	132420
chr4	6909080	6910040
chr8	143266940	143267980
chr2	218406130	218406820
chr10	102119950	102121130
chr2	204545060	204546210
chr12	117968680	117969610
chr9	127396410	127398250
chr19	15378920	15380470
chr17	68247390	68248430
chr1	10032270	10033390
chr10	48306210	48307560
chr6	36442780	36443550
chr8	85245340	85246120
chr1	19311530	19312960
chr6	3053470	3054160
chr12	120194120	120195190
chr2	70964840	70965630
chr17	78839710	78841560
chr6	3118160	3119300
chr5	132293320	132295320
chr17	65137060	65137670
chr2	74715100	74715920
chr3	47802460	47803640
chr3	52278100	52279190
chr16	23509800	23510810
chr12	133129700	133131010
chr17	30824250	30825240
chr19	7888070	7889010
chr17	7394160	7395130
chr11	86799800	86800940
chr17	81666060	81667530
chr11	776950	778010
chr3	169661540	169663440
chr19	38315580	38316210
chr2	3557590	3559020
chr6	125790200	125791420
chr20	34215900	34216610
chr14	61750910	61751620
chr19	48810770	48811320
chr2	119543960	119544710
chr15	92904150	92904560
chr17	82097020	82099840
chr2	222860490	222861620
chr21	42892660	42893990
chr19	7500640	7501650
chr5	102754720	102755570
chr14	100376060	100376700
chr8	133571410	133572760
chr6	43229060	43229690
chr19	34677270	34678280
chr19	38223760	38224740
chr3	10320980	10321400
chr9	34522760	34523520
chr7	36152620	36153800
chr8	89901890	89903110
chr2	222318030	222318650
chr9	137114260	137115230
chr2	68643140	68644040
chr10	76270	76960
chr18	24013790	24015630
chr1	172532600	172533600
chr3	27483950	27484900
chr4	143513400	143514610
chr8	141127520	141129270
chr1	230426280	230426930
chr5	217610	219220
chr19	42283360	42284420
chr12	124863360	124864350
chr2	215311790	215312510
chr22	19717640	19718880
chr11	64916810	64917570
chr20	50153250	50154460
chr17	44324010	44325760
chr7	35694340	35695780
chr1	6701440	6702370
chr9	120713850	120715300
chr16	4183220	4184570
chr1	52365660	52366570
chr20	46021430	46022220
chr9	123929890	123930610
chr1	155745210	155746280
chr6	5260300	5261770
chr7	72924770	72925650
chr8	94262050	94262590
chr5	180618520	180619590
chr17	48492410	48492930
chr19	16076150	16077530
chr19	42176720	42177570
chr12	104063880	104065150
chr19	11925030	11925790
chr16	1959140	1959840
chr13	20566650	20567610
chr16	57283960	57285190
chr15	34366850	34367930
chr17	2049570	2051540
chr22	31489620	31490460
chr2	227324970	227325910
chr14	75126360	75127390
chr16	53502630	53503610
chr10	32445830	32446420
chr20	36050300	36051060
chr20	33663170	33664200
chr1	36088410	36089390
chr2	127701450	127702380
chr7	32891110	32892730
chr15	92808330	92810020
chr9	75027700	75028850
chr17_KI270857v1_alt	1184770	1185840
chr15	48975640	48976160
chr9	134067930	134068900
chr2	203534560	203535750
chr8	38231030	38232330
chr18	79987900	79989090
chr3	53845780	53847000
chr2	230411720	230412370
chr1	154760380	154761120
chr6	7140660	7141670
chr11_KI270830v1_alt	16620	16920
chr4	15905820	15906340
chr11	68038570	68039530
chr9	137254430	137255970
chr12	22543740	22544720
chr5	172006130	172006970
chr22	24805610	24806520
chr2	231513950	231514980
chr16	28950520	28951530
chr20	63519660	63521740
chr1	149102760	149104180
chr8	38996220	38997620
chr17	35088900	35089780
chr14	24194980	24196010
chr19	36418170	36419090
chr19	13951950	13953170
chr1	228081600	228083460
chr2	191020040	191021010
chr22	19941400	19942210
chr4	109559640	109560910
chr7	128409390	128410470
chr17	80035940	80037310
chr15	89776130	89777190
chr19	48714160	48714720
chr17	82734900	82735750
chr16	234410	235260
chr4	1855450	1857270
chr3	194583640	194584170
chr18	31497550	31498680
chr1	48471790	48472430
chr20	2872940	2873830
chr6	71288270	71289080
chr2	60880780	60882040
chr7	144835450	144836370
chr19	46346600	46347500
chr20	51022430	51023760
chr10	98446650	98447240
chr12	15788860	15790120
chr16	30183210	30183810
chr20	31513930	31514920
chr6	113857050	113857510
chr1	181104640	181105990
chr6	38639500	38640300
chr17	19377650	19379050
chr19	18636520	18637460
chr11	746710	748190
chr2	130355360	130356650
chr9	109499500	109500260
chr5	180071090	180073020
chr10	97497670	97499700
chr3	43998790	43999750
chr15	60397240	60398930
chr13	112606280	112606760
chr17_KI270857v1_alt	2783730	2785470
chr1	24642530	24644110
chr17	83051160	83052320
chr12	116910510	116911380
chr14	58199680	58200360
chr22	36454800	36455460
chr11	122655650	122657050
chr5	88883070	88883500
chr7	123748440	123749640
chr2	175004880	175005800
chr5	73451100	73451830
chr15	40941590	40942360
chr1	182390810	182392650
chr2	70257730	70258670
chr14	99480110	99481820
chr9	136363280	136364520
chr16	88856430	88857550
chr2	39436730	39438060
chr21	39348220	39349830
chr22	39152070	39153450
chr22	29071210	29072080
chr7	43926030	43927230
chr22	21867000	21868300
chr19	40433790	40434430
chr1	54886610	54887810
chr16	70800650	70801350
chr19	7488740	7489320
chr1	114510740	114511900
chr2	43995430	43996290
chr22	46249780	46251070
chr8	144517050	144518520
chr17	74982020	74982940
chr19	49422350	49422800
chr3	113838650	113839180
chr4	6986750	6987760
chr8	406320	407640
chr8	48514240	48515180
chr15	74842660	74843740
chr19	12983430	12983990
chr19	10095790	10096860
chr9	90642690	90643230
chr4	26857240	26858160
chr17	15260500	15261290
chr13	49585140	49586030
chr6	83065640	83066140
chr5	160370200	160370840
chr16	22373790	22375180
chr17	65100470	65101060
chr4	112285410	112286340
chr2	3518520	3520090
chr5	136028480	136029470
chr11	9364180	9364930
chr7	98251800	98252790
chr19	45467290	45467980
chr11	818900	820600
chr7	73578100	73579070
chr11	134331390	134332600
chr7	26398040	26399390
chr1	244460920	244461810
chr14	104985090	104986550
chr7	80918920	80919500
chr12	105084110	105084870
chr16	68022390	68023560
chr13	19601370	19602640
chr12	111368600	111369440
chr3	124032580	124033610
chr16	69131930	69133140
chr9	130712440	130713490
chrX	109732980	109733620
chr1	84689890	84691010
chr9	133144220	133144910
chr12	103840660	103841880
chr16	2223120	2224280
chr9	90801120	90802410
chr1	235648950	235650750
chr5	177496540	177498480
chr10	72215720	72216310
chr8	20196970	20197570
chr8	10054300	10055180
chr7	73769430	73770830
chr19	17555480	17556390
chr9	128829340	128830080
chr5	115295960	115297020
chr18	50967640	50968490
chr16	2459720	2460630
chr5	72955410	72956690
chr5	149357550	149358540
chr12	4030850	4031850
chr8	37694840	37696430
chr11	6603410	6604130
chr1	36306170	36307530
chr3	134485650	134486960
chr19	7522340	7523130
chr1	192808270	192809380
chr11	6234340	6235010
chr16	4846620	4848240
chr21	33265900	33266830
chr2	96857400	96858900
chr4	55635780	55636820
chr2	209423550	209424300
chr2	171999480	172000260
chr9	113376660	113377320
chr11	126062230	126063560
chr14	87992550	87993490
chr8	17412990	17413740
chr4	673470	675440
chr22	28799920	28801090
chr13	37059220	37060120
chr10	69317980	69319580
chr16	67173850	67174960
chr19	1354240	1355300
chr22_KI270733v1_random	170700	174830
chrUn_GL000220v1	108740	112810
chrUn_GL000220v1	152730	156770
chr18	47929940	47930750
chr20	324960	325910
chrUn_GL000220v1	116860	120600
chr14	103519730	103522660
chr1	998930	1001240
chr19	7917230	7918310
chr8	26576720	26578060
chr14	99603220	99604000
chr4	24583510	24584950
chrUn_KI270310v1	650	1030
chr17	76736020	76738290
chr5	137753210	137755410
chr2	239400910	239402270
chr3	17741940	17743020
chr5	74684780	74685400
chr14	35825750	35827160
chr11	64777490	64777910
chr2	131491730	131493800
chr19	7916070	7917130
chr20	53592980	53594940
chr1	29181100	29182240
chr10	119029840	119030300
chr14	102591390	102592830
chr12	93440990	93442600
chr19	1268870	1270070
chr14	51093350	51095830
chr22	18023360	18024850
chr6	79077790	79078690
chr19	45769020	45769680
chr1	228614430	228615490
chr14	105489730	105491910
chr5	179633970	179634750
chr4	39976560	39978510
chr17	80259790	80260530
chr11	118435280	118436600
chr4	7042440	7043310
chr5	32312100	32313400
chr18	23585910	23587510
chr11	65719990	65720970
chr9	137300850	137301980
chr9	129027550	129028210
chr2	74441100	74442500
chr5	10353080	10354500
chr22	50507250	50508840
chr19	45767710	45768860
chr8	126557670	126558860
chr20	45934210	45935480
chr9	126860150	126860680
chr15	43329580	43330690
chr11	67507690	67508920
chr1	40691550	40692330
chr17	73191930	73192840
chr11	119094270	119095860
chr14	50943190	50945080
chr17	4789130	4790660
chr9	83979420	83981640
chr19	11155060	11156020
chr19	14517600	14519040
chr9	112332800	112334280
chr16	31072980	31073930
chr4	51842420	51844010
chr19	39341870	39342460
chr17	76264820	76265400
chr1	212432380	212433000
chr22	46069920	46071070
chr19	55654610	55655630
chr21	31557570	31559860
chr1	228629630	228631120
chr10	63520830	63521310
chr6	20401210	20404150
chr17	7351020	7352530
chr1	2390980	2392080
chr9	97982390	97985670
chr10	110497200	110498020
chr3	129182980	129184410
chr22	49852710	49853830
chr15	51622050	51623450
chr7	66628180	66629320
chr1	228636480	228637690
chr14	52694910	52696170
chr20	63626250	63626930
chr5	6712160	6713590
chr8	89984100	89984820
chr1	91021490	91022430
chr6	43575340	43576530
chr9	109012500	109013960
chr4	6782080	6782800
chr8	70402100	70402920
chr6	35687900	35689320
chr11	64304480	64305650
chr12	39442330	39443630
chr15	35545650	35546470
chr14	57268200	57269120
chr19	2163390	2165740
chr12	6937160	6938260
chr14	91509300	91511190
chr15	72117420	72118410
chr10	102055630	102056420
chr21_KI270873v1_alt	8410	9720
chr2	43224790	43227890
chr17	1455410	1456730
chr7	816340	816720
chr14	77124570	77125260
chr5	32443670	32445240
chr10	75233890	75236410
chr16	69329620	69331360
chr17	20908230	20908840
chr14	104751430	104753910
chr1	244451060	244452380
chr19	40604760	40606000
chr1	234610030	234611620
chr17	4947540	4950600
chr19	2235480	2237510
chr3	31531730	31533180
chr19	290390	291510
chr7	3300390	3301260
chr5	14663830	14665130
chr17	48047440	48049080
chr1	150234440	150235740
chr3	149970010	149971800
chr8	30727250	30728260
chr4	2241420	2242570
chr19	530770	531720
chr3	183635250	183637190
chr16	88453800	88456330
chr12	49706530	49707970
chr7	44039900	44041030
chr10	131900140	131901080
chr10	119206650	119207620
chr9	76393760	76394960
chr7	135169920	135171100
chr2	25877580	25878840
chr8	140456950	140457900
chr11	73141090	73143240
chr13	91347320	91348060
chr12	53451880	53452990
chr20	45347770	45348810
chr14	54901710	54903320
chr17	82519120	82519740
chr6	35258940	35260260
chr11	128521830	128522850
chr7	36366700	36367590
chr20	21505660	21506670
chr6	111482250	111484170
chr6	108559100	108561830
chr15	72229770	72231850
chr1	225426960	225428830
chr19	18281020	18282310
chr12	53379870	53380930
chr4	2535680	2536630
chr5	134758290	134759430
chr6	99515020	99515780
chr5	172770370	172771910
chr11	125886900	125888310
chr19	3093710	3094440
chr2	31137270	31139180
chr7	122885940	122887130
chr18	21110860	21112270
chr1	149607550	149608660
chr11	76380450	76381540
chr19	1205040	1205950
chr18	49460110	49460890
chr16	18925630	18926860
chr7	100874500	100875780
chr1	149849980	149853950
chr12	117190010	117190740
chr6	34235580	34237330
chr16	46688630	46690290
chr6	13711360	13712490
chr19	36054020	36055370
chr3	38453360	38453970
chr9	112750490	112750780
chr9	83061990	83063410
chr5	108381130	108382720
chr1	62435950	62437930
chr13	113208140	113209560
chr21	17818600	17819880
chr10	119029010	119029720
chr19	1940230	1941250
chr7	158828100	158830190
chr14	35808480	35809360
chr2	135875710	135876770
chr2	177263460	177265540
chr16	68235030	68236630
chr20	30376490	30377230
chr14	105473730	105474590
chr7	98281160	98281710
chr11	62726540	62727710
chr5	14143910	14145390
chr2	200811380	200812800
chr14	55579760	55580270
chr18	70205280	70206340
chr4	82900360	82901300
chr2	61538100	61539230
chr5	14581400	14582670
chr15	37101300	37102100
chr8	116873670	116874950
chr1	146227880	146229570
chr13	49996220	49996890
chr10	119079940	119081210
chr1	26500160	26501400
chr15	22785880	22786690
chr5	176542710	176543220
chr11	65539160	65541240
chr9	129202640	129203270
chr19	14432860	14433360
chr5	176809970	176810530
chr12	52050500	52051660
chr7	24979140	24980720
chr14	105313740	105314660
chr7	100705340	100706570
chr14	74018540	74019580
chr15	25437980	25439450
chr11	19712220	19712930
chr11	67401210	67402170
chr1	6392870	6394200
chr11	130915990	130916840
chr1	212558290	212559290
chr21	37220530	37221570
chr6	7909500	7910270
chr8	22108910	22109940
chr17	82030170	82031520
chr12	7018220	7019220
chr5	55232790	55234320
chr14	104932650	104933930
chr17	30708260	30709120
chr3	126083470	126084510
chr19	55599100	55600920
chr7	44884610	44885890
chr22	49934930	49935520
chr10	97318920	97319630
chr16	30775300	30776220
chr7	149195100	149195850
chr3	186566940	186567500
chr5	91460	92340
chr9	81688200	81690400
chr5	123422780	123423630
chr3	52409660	52411110
chr7	65037790	65038280
chr20	25623080	25624830
chr11	61815060	61817580
chr13	36998810	36999650
chr17	28950420	28951830
chr15	83206730	83208560
chr1	228556410	228558370
chr1	183635060	183636210
chr12	89707850	89710390
chr13	30306570	30307980
chr9	136885700	136887440
chr19	49850430	49851310
chr1	149176380	149177270
chr18	12883370	12884570
chr3	195542570	195543940
chr18	36296670	36298870
chr21	45642090	45643880
chr17	65055840	65057390
chr6	15662070	15663340
chr1	155193390	155195620
chr9	133375300	133376920
chr1	248906020	248906990
chr7	74453400	74453980
chr11	9313870	9315030
chr17	4365260	4367010
chr12	46371100	46373310
chr8	30657640	30658440
chr4	139176180	139178350
chr2	20223380	20225650
chr9	92764210	92765680
chr17	76725910	76727470
chr17_KI270857v1_alt	717440	718280
chr21	43658590	43660160
chr8	100309350	100310720
chr1	25616120	25616700
chr5	72307890	72308850
chr10	5889040	5890420
chr7	2313930	2314800
chr16	89700170	89702260
chr17	3845440	3846640
chr17	75046380	75047330
chr6	158869300	158870100
chr11	119727500	119729990
chr14	100213690	100214930
chr15	52179340	52180310
chr16	21501440	21502720
chr9	132669550	132671210
chr9	97632780	97634310
chr17	77957800	77958760
chr1	176206580	176207700
chr21	39445210	39446180
chr15	83066560	83067600
chr11	65477140	65477740
chr1	26695160	26696250
chr14	103075140	103076090
chr5	177005720	177007170
chr18	80033300	80034950
chr10	110871480	110872940
chr16	31094140	31095120
chrY	1391600	1393150
chr18	23134860	23135810
chr10	73810960	73812220
chr13	48975680	48976900
chr5	77491680	77492810
chr5	151157170	151158100
chr1	150010170	150011060
chr4	83284050	83284870
chr8	100720860	100723190
chr17	44066220	44066850
chr7	44748120	44748900
chr19	8444710	8446040
chr9	112174590	112175090
chr16	67245920	67247850
chr4	39526760	39528280
chr17	11997060	11997690
chr14	33950300	33951470
chr5	135398360	135399650
chr11	64233970	64234570
chr8	38268520	38269640
chr1	23800060	23801410
chr17	75778640	75779930
chr2	636160	637260
chr14	105045440	105046030
chr12	50166710	50167670
chr17	36482540	36483360
chr12	57430380	57431420
chr15	80989270	80990070
chr4	82428730	82431350
chr1_GL383518v1_alt	100130	100720
chr12	110742300	110743390
chr1	145858510	145860170
chr6	157380140	157381360
chr1	151145880	151147040
chr16	648170	650080
chr11	116835520	116836310
chr22	38397860	38399440
chr1	193104390	193105800
chr17_KI270857v1_alt	779450	780870
chr14	37594450	37595920
chr11	130314030	130315090
chr10	132536730	132537920
chr1	827090	828230
chr2	25672960	25674340
chr2	219217970	219219350
chr10	29735040	29736180
chr10	68527050	68527710
chr5	141618280	141619460
chr10	43407010	43410090
chr16	2751980	2753480
chr11	47642030	47642840
chr8	130442960	130444250
chr8	144786680	144787570
chr1	156750930	156752490
chr6	42782350	42783970
chr20	63707040	63708410
chr17	49569730	49570440
chr21	45590270	45591370
chr8	30082460	30083450
chr7	156892140	156893720
chr1	41361000	41361490
chr6	34248540	34249610
chr4	127781520	127782590
chr22	46296030	46297450
chrUn_GL000219v1	99160	100300
chr20	62936950	62938600
chr20	23349970	23351390
chr6	43769710	43772400
chr1	228625160	228626630
chr2	127857500	127858370
chr17	81392720	81394390
chr3	172039460	172041160
chr2	183037400	183038680
chr1	185315930	185317680
chr8	19313310	19314690
chr3	153161390	153162860
chr10	73413580	73414400
chr10	121927430	121928790
chr14	95156510	95158100
chr8	140464290	140465120
chr3	195441990	195443510
chr9	78296440	78297920
chr3	141487010	141488020
chr11	66677420	66678210
chr16	2155440	2155880
chr11	60905840	60906760
chr1	182789050	182790060
chr15	22837840	22839230
chr5	56909140	56910210
chr9	137167570	137170400
chr13	113490060	113491470
chr9	99104630	99105240
chr3	197028770	197030250
chr11	70269890	70270770
chr20	57390920	57391400
chr11	85663820	85665330
chr14	73758520	73760690
chr18	24397170	24398220
chr15	89912280	89913220
chr6	45377330	45378350
chr2	24971580	24972220
chr10	70170070	70170910
chr12	89353350	89354490
chr17	67992990	67993580
chr10	87093970	87095810
chr11	67118200	67119620
chr22	43088970	43089610
chr7	18086120	18086900
chr12	39144540	39145780
chr5	5421830	5423140
chr3	171809690	171810800
chr8	29349600	29351530
chr1	94926080	94927770
chr5	16935180	16936770
chr1	179025480	179026950
chr10	122879060	122880380
chr2	241314780	241316430
chr1	27489530	27490370
chr16	69186930	69187420
chr17	76500870	76501720
chr15	73991740	73992600
chr14	104723440	104724600
chr14	88792200	88793310
chr5	58459420	58460970
chr16	46830340	46831650
chr17	55420930	55422510
chr5	75052460	75053920
chr9	136245190	136246210
chr6	42452240	42453460
chr22	45977820	45979420
chr3	81761010	81761880
chr3	123584400	123585370
chr17	44502810	44503870
chr11	47408080	47408560
chr15	38072580	38073380
chr6	34154540	34155160
chr1	153945540	153947040
chr8	60678010	60678690
chr16	70065140	70066340
chr7	32942440	32943500
chr17	61410780	61413270
chr1	16206300	16207450
chr11	76207460	76207990
chr1	112955380	112956980
chr14	69767050	69768050
chr3	49554050	49554550
chr8	28401200	28402250
chr9	15510030	15511400
chr3	37175670	37176810
chr15	74906240	74907080
chr11	115504180	115504780
chr5	146447090	146447940
chr11	3421990	3422710
chr1	1778000	1779180
chr17	75904330	75905390
chr21	42009100	42011450
chr18	63366410	63367810
chr10	46106080	46107010
chr7	98878180	98879500
chr11	67955230	67956080
chr12	57845100	57847200
chr17	81936800	81937860
chr15	90233300	90234530
chr1	18956390	18957070
chr9	97038510	97039700
chr20	59031670	59033010
chr6	53544190	53545300
chr2	241507560	241509360
chr14	92686680	92688650
chr5	168579050	168579860
chr11	110295650	110297060
chr3	128650080	128650990
chr2	108533740	108534660
chr17	36544470	36545970
chr16	74774330	74775250
chr20	46363970	46364640
chr3	185498410	185499310
chr18	21241260	21243330
chr1	5991490	5993310
chr1	6601730	6603460
chr3	184335470	184336590
chr7	105521460	105522490
chr1	178093410	178094840
chr13	36345740	36346810
chr16	30657530	30658290
chr17	61398820	61399810
chr15	41971970	41972850
chr8	85463260	85464540
chr17	50161120	50161850
chr2	24122860	24123900
chr2	144331660	144333030
chr17	5438700	5439370
chr14	104677520	104678470
chr22	41196960	41198080
chr5	73436800	73437880
chr21	33479350	33480420
chr20	25584740	25585780
chr2	263220	265350
chr14	103528560	103529700
chr8	123240800	123241540
chr12	57631870	57633490
chr22	19177570	19179580
chr10	95907250	95908260
chr7	155344390	155345300
chr12	40105190	40106400
chr3	192916980	192918330
chr10	123154040	123155170
chr21_GL383581v2_alt	83490	84550
chr12	4320760	4321180
chr6	18122130	18122840
chr14	81435720	81437050
chr20	62925470	62926930
chr8	81111460	81112390
chr7	1503780	1504920
chr16	30407130	30407970
chr18	59358860	59359760
chr19	17334110	17334980
chr17	60025790	60027330
chr7	111561800	111562890
chr22	38755280	38756540
chr11	65899090	65900950
chr15	66386470	66387630
chr7	5592050	5595040
chr5	1522880	1524620
chr7	73234950	73236080
chr17	35141640	35142500
chr16	30650560	30651960
chr17	68457200	68458010
chr2	9474000	9475230
chr19	47743170	47743950
chr16	1771320	1774000
chr12	122421700	122422640
chr1	11099240	11099990
chr3	122514410	122515200
chr16	87868750	87870180
chr20	33993080	33994840
chr19	16627600	16629080
chr17	2398870	2402360
chr1	89632700	89633900
chr18	23437570	23438170
chr1	153957890	153958820
chr16	30122480	30123730
chr8	144336520	144338120
chr3	69013050	69014180
chr11	86068340	86069710
chr7	44081890	44083310
chr2	74421230	74421980
chr19	39125530	39126170
chr10	103192660	103193530
chr3	48187390	48188820
chr16	3304940	3306140
chr9	83920750	83921660
chr16	69105640	69106320
chr8	103298590	103299540
chr1	153783370	153784020
chr3	4303230	4303730
chr15	58933090	58934080
chr16	67028600	67030120
chr14	93206630	93207860
chr16	74606520	74607560
chr16	29594650	29595680
chr19	7293330	7295120
chr20	38747750	38748900
chr9	132354370	132355530
chr17	64965590	64966220
chr17	75896000	75897470
chr4	184733410	184734470
chr8	38467430	38468890
chr19	679550	681130
chr17	75764410	75765440
chr12	132489170	132490220
chr1	11012250	11013400
chr10	15097080	15097770
chr1	225923610	225924800
chr7	76358160	76359520
chr11	62786650	62787920
chr2	73112270	73113770
chr8	144427930	144429000
chr11	65817920	65818480
chr10	119165160	119166100
chr19	12791210	12794380
chr15	40440870	40441550
chr9	129496310	129496960
chr20	59042140	59043230
chr10	13299290	13300350
chr1	151789900	151790810
chr1	165630260	165631480
chr19	58513520	58514470
chr10	32957410	32958860
chr2	42492440	42495140
chr12	68610400	68611140
chr21	39380020	39380510
chr2	118185840	118186770
chr17	2041450	2042470
chr12	96399190	96400760
chr9	136399740	136400570
chr4	3073460	3075070
chr3	23944640	23946560
chr9	136865930	136866570
chr1	153922090	153923350
chr6	149717330	149718510
chr3	168249180	168250460
chr15	39919540	39921410
chr18	12307550	12309100
chr2	235493540	235494010
chr5	138032410	138033400
chr10	70052700	70054340
chr14	60648130	60649980
chr4	105473420	105474250
chr9	130680940	130681600
chr2	70553200	70554440
chr9	136117900	136119560
chr1_KI270763v1_alt	866270	867660
chr1	88992080	88992910
chr16	228990	229580
chr10	59905550	59907070
chr22	28772610	28773060
chr10	79444760	79446160
chr17	39400940	39402900
chr2	86194900	86195740
chr8	12658960	12659780
chr16	75250510	75252170
chr19	12918620	12919810
chr5	60843470	60844570
chr1	8025690	8026920
chr5	134176210	134177410
chr2	237486680	237487580
chr2	27134020	27134990
chr20	64037740	64039390
chr12	50057190	50057790
chr3	51499280	51500280
chr14	50829940	50831840
chr11	61332560	61333620
chr14	90758010	90758720
chr5	139710590	139711620
chr22	18077790	18078780
chr2	46940350	46942280
chr16	53060	54230
chr20	59939820	59940850
chr7	2519330	2519940
chr3	12663450	12664340
chr9	137551180	137552340
chr17	81518730	81519870
chr2	8677910	8679560
chr8	23682050	23683240
chr22	19121600	19122980
chr1	155127310	155128110
chr16	87391440	87392570
chr1	8877880	8879420
chr12	107760910	107761420
chr5	140346020	140347020
chr13	49791780	49793220
chr7	121395790	121396720
chr6	3162560	3163270
chr20	49187630	49188950
chr2	64988300	64990070
chr1	167553260	167553950
chr8	17800540	17801830
chr10	43648300	43649170
chr19	17282400	17282920
chr10	31603250	31603900
chr18	12657010	12658820
chr19	3606170	3607470
chr17	82272610	82274140
chr10	116741970	116743290
chr4	128287270	128288860
chr10	71888710	71889370
chr5	123035530	123037270
chr8	63085460	63086430
chr16	31116940	31118070
chr1	228735010	228735800
chr15	59688910	59689600
chr17	30291300	30292470
chr6	4775390	4776420
chr22	28882740	28883770
chr1	243849780	243851210
chr9	129823740	129824310
chr2	70301330	70302370
chr4	4575050	4575810
chr1	245156010	245157140
chr11	102452300	102453120
chr6	166997910	166999960
chr11	9460610	9461770
chr5	7868560	7869830
chr12_GL877875v1_alt	20770	21730
chr1	225652290	225654050
chr1	28518100	28519020
chr14	73490770	73491980
chr2	99489390	99490660
chr12	6872990	6873710
chr10	46022900	46023710
chr7	73624050	73624720
chr15	78299340	78299870
chr3	194315440	194315920
chr22	41381060	41382420
chr19	4669680	4670800
chr10	133261250	133262440
chr14	74881550	74882480
chr5	134114410	134114810
chr19	43503740	43504410
chr12	121296040	121297570
chr1	232629440	232630820
chr2	24359770	24360810
chr5	159208910	159209960
chr10	3784510	3786030
chr15	74614460	74616600
chr2	223944370	223945660
chr2	113756150	113756990
chr8	13132600	13133820
chr11	33038950	33040200
chr8	13276110	13276800
chr1	226939360	226940720
chr11	113875250	113876000
chr16	89922350	89923890
chr17	43545140	43546740
chr10	58267170	58268300
chr7	87219320	87220820
chr5	59038950	59040400
chr8	29262410	29263450
chr8	54470020	54470760
chr7	129824820	129826330
chr2	27085650	27087250
chr2	174486600	174487540
chr17	8629450	8631790
chr14_KI270847v1_alt	321210	322420
chr9	34376300	34377520
chr20	3888740	3890210
chr2	38602010	38603730
chr10	45594310	45595180
chr14	103333340	103335350
chr6	52576550	52577870
chr17	77139820	77141560
chr14	105092620	105094400
chr5	132410440	132411330
chr17	78313660	78314640
chr10	100998690	100999810
chr10	110007280	110008820
chr2	207529160	207530310
chr11	67420570	67421570
chr3	183253640	183254840
chr14	55271150	55271590
chr17	76585370	76586440
chr1	16351990	16352860
chr1	94237010	94237970
chr6	53347910	53349120
chr10	70232590	70233730
chr3	50291770	50292680
chr5	93620420	93621910
chr6	41786080	41786900
chr17	55238090	55238840
chr6	85642020	85644280
chr3	119240410	119241150
chr5	43065860	43066900
chr8	66712190	66713010
chr5	176536250	176537590
chr22	50582390	50583570
chr3	126475770	126476090
chr10	70381470	70383040
chr1	211133430	211134430
chr18	37253430	37254740
chr6	2988540	2989590
chr2	53970420	53971460
chr17	8383020	8384030
chr20	31722720	31724090
chr2	27715320	27715950
chr8	109644120	109645210
chr5	176609460	176610870
chr3	196528530	196529170
chr11	62805080	62805770
chr19	35899610	35900830
chr20	46405820	46406860
chr16	50152470	50153370
chr1	156499850	156501580
chr10	91409660	91410880
chr13	29594670	29596270
chr17	9644760	9646330
chr3	188153350	188154740
chr22	31345340	31346150
chr2	25982240	25982870
chr12	107092830	107094280
chr15	101277040	101277690
chr20	50931070	50932230
chr19	41352550	41354240
[truncated: 8,377 more rows]

## Sheet: E2F1 ChIP-seq Cluster 3
chr16	30052390	30053820
chr14	21103610	21104750
chr9	35079230	35080220
chr16	81006280	81007640
chr7	26199840	26200910
chr19	2461740	2463410
chr12	49130110	49131870
chr12	69359410	69360510
chr17	44947130	44947990
chr11	65083480	65084580
chr17	40417230	40418280
chr1	228622280	228622800
chr15	43826540	43827820
chr11	59106070	59107400
chr17	47648980	47651010
chr19	41263780	41265140
chr11	61792130	61793580
chr22_KI270733v1_random	165040	165660
chr17	81394730	81395700
chr16	31074280	31074990
chr17	28598330	28599830
chr22_KI270733v1_random	160860	162710
chr17	8209950	8210870
chr20	2470040	2471030
chrUn_GL000220v1	141610	144570
chr1	145095810	145096520
chr11	93661170	93662350
chr18	21611970	21612990
chrUn_GL000220v1	120870	126570
chr19	40597940	40598740
chr1	241847660	241848870
chr22	41946210	41947390
chr12	14365470	14366270
chr1	143971390	143972180
chr16	68236820	68238260
chr10	94545470	94546590
chr18	2570950	2571920
chr1	214602930	214603800
chr17	7241910	7242570
chr15	41493090	41493870
chr3	179562490	179563740
chr4	39365730	39366880
chr3	196502940	196504250
chr5	139293330	139294750
chr1	143972420	143975200
chr15	41332080	41333430
chr10	110567020	110568630
chr11	125625200	125626590
chr6	97282620	97283400
chr20	17968110	17969580
chr10	68471140	68472490
chr2	47402500	47403900
chr11	65859160	65859910
chr12	118016470	118017470
chr11	66615770	66617430
chr12	50024850	50025760
chr6	33711100	33711910
chr17	75205300	75206100
chr8	127735140	127736660
chr20	45812360	45813270
chr17	30831600	30832680
chr8	85106860	85107790
chr2	24792890	24794140
chr9	34048300	34050220
chr14	35121820	35122980
chr11	74592340	74593290
chr5	180809810	180811210
chr9	128203930	128204490
chr6	38702470	38703350
chr2	58240750	58241840
chr17	42577100	42577970
chr1	167219830	167221260
chr6	42929050	42930110
chr11	116772370	116773560
chr15	40160870	40161720
chr9	104093810	104094910
chr11	86671350	86672790
chr19	38618520	38619190
chr1	206202350	206203030
chr17	7330060	7330720
chr19	35612520	35613340
chr21	45973630	45974910
chr11	62123690	62124700
chr5	160399460	160400220
chrUn_GL000195v1	85970	86820
chr2	61853710	61854560
chr3	128879220	128879950
chr6	36678310	36681110
chr12	54279760	54280410
chr19	55407250	55408560
chr1	183470950	183471910
chr15	89243650	89244730
chr8	27837260	27838250
chr4	76147820	76148580
chr5	34914920	34916130
chr15	66356200	66357230
chr1	148151310	148152460
chr3	184260810	184262620
chr11	61361600	61362450
chr2	38750320	38751490
chr14	31456900	31457720
chr19	17074900	17075990
chr17	47970670	47971940
chr1	156571750	156572890
chr2	71068060	71069130
chr19	42301980	42302980
chr6	57089860	57090700
chr8	53879450	53881660
chr15	41659650	41661260
chr20	36773090	36774110
chr8	123072410	123073230
chr19	55503130	55504320
chr5	36151230	36152590
chr3	10026080	10026910
chr5	75717050	75717640
chr8	56074060	56075120
chr7	134986320	134987270
chr3	168094840	168096510
chr18	35497330	35498210
chr15	90716940	90717930
chr10	60778230	60779240
chr19	14418570	14419650
chr19	10332820	10333870
chr17	19977250	19978420
chr5	41869500	41870950
chr8	27774240	27775270
chr19	6460070	6460820
chr15	78872570	78873970
chr16	67659570	67660550
chrX	48801230	48802010
chr1	153633730	153634690
chr3	119676890	119677450
chr15	60478670	60479330
chr18	36066880	36067890
chr4	177309650	177310310
chr9	112379420	112380630
chr12	57751670	57752630
chr11	72080040	72081060
chr2	73234180	73234860
chr19	50803990	50805180
chr19	48363980	48364700
chr22	45412950	45414300
chr10	102713750	102715250
chr17	75033430	75034010
chr8	143938640	143940710
chr10	56361140	56361800
chr5	36240980	36242990
chr2	112764120	112765230
chr17	63621420	63622270
chr7	108525790	108526750
chr16	66552280	66553100
chr8	53842980	53843790
chr1	45339700	45340540
chr1	91500550	91501520
chr14	20342970	20344100
chr12	112012530	112014290
chr17	81702000	81704070
chr9	114611060	114611440
chr14	64387320	64388520
chr1	156456590	156457580
chr1	144460870	144462170
chr17	75978830	75979660
chr5	178203660	178205530
chr16	87316750	87318090
chr1	153966630	153968000
chr14	32201100	32202210
chrUn_GL000220v1	132890	135630
chr20	63657860	63658990
chr17	80414590	80415760
chr11	4094300	4095690
chr21	32278270	32279280
chr18	36128640	36130430
chr16	58392270	58393160
chr3	160399220	160401310
chr9	128881650	128882570
chr14	30558620	30560020
chr14	49862610	49863130
chr5	65562720	65563530
chr15	43776610	43777810
chr8	17922650	17923750
chr2_GL383522v1_alt	76570	77260
chr4	124340	125370
chr3	156554680	156555500
chr1	212035220	212036050
chr17	38702310	38703170
chr1	151059110	151059960
chr16	89217250	89218210
chr3	187138790	187139910
chr3	197297530	197298850
chr18	26089770	26091320
chr17	4703530	4704900
chr17	5485860	5487110
chr11	46845870	46846620
chr18	35240550	35241350
chr8	6707630	6709320
chr22	19478660	19480590
chr7	25124890	25125660
chr3	157159370	157160780
chr12	56687360	56688870
chr5	151447400	151447990
chr3	152834650	152835960
chr11	28108030	28108500
chr12	65169110	65170430
chr1	154182440	154183710
chr22	20956590	20958140
chr3	44337940	44338860
chr14	64539360	64541170
chr1	152110270	152112440
chr12	48105300	48106560
chr1	149899420	149900590
chr1	154220150	154221690
chr12	31073290	31074270
chr15	75023420	75024200
chr2	45610640	45611500
chr10	68900610	68901870
chr15	39580240	39581410
chr11	65873460	65873990
chr2	168889880	168890650
chr17	5111230	5112400
chr12	68331920	68332820
chr17	58006100	58007870
chr19	4831260	4832000
chr11	119084690	119085270
chr10	68331280	68333170
chr11	18322140	18322890
chr4	127880660	127881620
chr17	39056570	39057410
chr19	49928640	49930070
chr20	34111650	34112520
chr3	149656750	149658810
chr3	138174290	138175050
chr2	152717260	152719180
chr11	75399360	75400060
chr16	29994960	29996600
chr1	150066600	150067990
chr10	122980270	122980950
chr3	185936790	185939000
chr3	9986420	9987260
chr17_KI270857v1_alt	2737510	2738500
chr1	200620260	200620970
chr1	154936330	154937350
chr5	44808710	44809740
chr2	73177110	73177850
chr3	156825920	156826890
chr16	89948030	89948840
chr8	70668550	70669850
chr19	39435630	39436280
chr6	57046170	57047150
chr7	100427980	100430650
chr1	163321700	163322660
chrX	53421660	53422860
chr5	160421660	160422340
chr17	781870	782800
chr20	37178890	37179890
chr10	73252250	73252820
chr16	90077260	90077810
chr18	21599930	21601190
chr17	7841580	7842810
chr17	59564880	59565800
chr12	55966530	55967330
chr12	110501450	110502750
chr13	32315130	32315970
chr14	55191560	55192180
chr8	92965390	92966240
chr12	110402980	110403780
chr6	27823950	27824650
chr13	52455140	52455990
chr15	75335740	75336730
chr6	27865040	27866020
chr7	120950400	120951240
chr12	48788990	48790080
chr19	10701220	10701890
chr19	44499910	44501000
chr3	149086210	149087400
chr9	131125000	131126130
chr17	40287490	40288650
chr8	15539770	15540930
chr7	77798000	77799600
chr12	123364100	123365570
chr8	26382710	26383860
chr15	40763110	40764640
chr15	84715790	84716680
chr1	156082090	156083260
chr8	109334180	109334760
chr22	18149590	18150450
chr5	33440710	33441430
chr2	218567810	218569430
chr1	146938180	146939450
chr19	49387950	49388710
chr17	45148190	45148520
chr3	136250210	136250750
chr1	23558220	23558710
chr3	42581590	42582540
chr18	73110	73770
chr19	40750390	40751350
chr3	142578240	142579150
chr1	150268440	150269180
chr17	67366050	67366810
chr1	212950170	212951110
chr16	23640760	23641500
chr15	44426920	44428240
chr3	59049580	59050230
chr7	72954260	72954970
chr12	121686910	121687470
chr1	23559040	23559920
chr12	109573080	109574070
chr1	151540100	151540970
chr10	125718810	125720180
chr11	59550200	59550660
chr12	108514820	108515840
chr13	24922280	24923210
chr5	122844670	122846120
chr3	186805880	186807230
chr18	35343870	35344780
chr2	61888210	61889110
chr10	33005500	33006180
chr17	63827320	63827990
chr12	56103890	56105160
chr5	108748170	108749630
chr9	133030720	133031510
chr12	9447660	9448800
chr12	121399480	121400950
chr20	38434530	38435550
chr1	155977820	155979070
chr5	159331360	159332030
chr2	63840680	63841890
chr20	3795640	3796850
chr8	144852370	144853650
chr22	41205120	41205420
chr17	20801660	20802170
chr3	146543910	146544860
chr3	15098750	15099440
chr12	6533440	6535720
chr19	7098780	7099690
chr6	27807460	27808620
chr14	96501680	96503120
chr14	75063610	75064300
chr11	62855850	62856650
chr14	39266520	39267850
chr9	113400880	113401650
chr2	233853780	233855110
chr17_KI270857v1_alt	769070	770720
chr14	34982690	34983780
chr1	150876070	150876970
chr11	113314150	113315180
chr8	25457610	25459850
chr7	100852140	100853080
chr2	171922180	171923110
chr15	90265040	90266340
chr17	36534190	36535780
chr2	74482060	74483160
chr14	92121340	92122380
chr1	149812960	149813850
chr18	9474640	9476140
chr16	74666200	74667840
chr10	67763510	67764800
chr12	94459510	94460760
chr16	56519560	56520210
chr10	14837610	14839090
chr14	31561290	31561860
chr17	4263280	4264230
chr6	44219200	44219960
chr1	149885330	149888080
chr5	154857200	154859020
chr11	126303560	126304360
chr9	129334190	129334860
chr11	126268610	126269520
chr21	28992410	28993200
chr3	161104690	161105490
chr22	20393410	20394770
chr11	78139390	78140050
chr17	50373020	50373910
chr2	65129590	65130810
chr10	14953600	14954610
chr7	30504080	30505280
chr1	151008240	151008750
chr1	202341530	202342460
chr7	139108350	139109860
chr6	27831000	27831670
chr10	100346270	100347630
chr13	72726950	72728080
chr14	20469310	20470060
chr10	99732040	99732800
chrUn_GL000224v1	3690	4640
chr14	45134010	45134700
chr5	179622760	179624670
chr6_GL000256v2_alt	4840180	4840970
chr6	27472740	27473440
chr22	23716840	23717510
chr7	127651500	127652640
chr19	5790590	5791330
chr1	28581390	28582470
chr19	46850290	46850950
chr19	2474520	2477490
chr2	127064590	127065310
chr13	37000470	37001170
chr21	37257630	37258590
chr8	77000110	77000970
chr2	74529050	74530680
chr13	33817990	33818610
chr5	53109350	53110100
chr14	75660930	75661830
chr20	45306240	45307170
chr5	37836540	37837640
chr15	59105010	59105700
chr1	222711940	222713590
chr14	73886530	73887390
chr20	5112710	5113520
chr20	31739120	31739940
chr17	60078470	60079100
chr17	35448210	35449090
chr7	92133750	92135230
chr9	37591960	37592990
chr5	43041710	43043570
chr9	37784490	37785210
chr12	57735990	57736540
chr17	7483950	7485170
chr17	40316420	40317200
chr11	63974280	63975300
chr1	229507820	229508560
chr12	76559160	76560240
chr8	65633780	65634330
chr4	120066250	120067030
chr18	267480	268390
chr20	45890430	45891800
chr7	139340160	139340640
chr9	113409850	113410950
chr12	57078020	57079020
chr19	50025900	50026490
chr1	113904800	113905820
chr16	57185420	57186150
chr10	38010380	38011360
chr11	113773560	113774170
chr17	68035310	68036360
chr1	161117560	161118460
chr12	119876760	119877620
chr12	56299680	56300750
chr17	58692170	58693050
chr5	43312980	43313740
chr15	64380730	64381690
chr17	7214120	7215000
chr17	44186260	44187020
chr12	106773920	106775070
chr9	37119710	37121170
chr2	68466630	68468030
chr1	153962470	153964780
chr3	158109970	158110580
chr6	27131820	27134140
chr11	60914010	60915020
chr5	113513300	113514340
chr12	49069540	49070290
chr3	196632200	196633150
chr16	19523690	19524520
chr11	62880600	62881770
chr11	62646000	62646920
chr3	48465830	48466530
chr2	200525860	200526670
chr22	50030070	50030890
chr7	75410040	75410820
chr22	20507220	20508070
chr1	225777610	225778380
chr16	23678480	23679360
chr11	47425750	47426680
chr17	59619250	59620170
chr8	66924750	66926060
chr17	41688530	41689740
chr8	41828000	41829070
chr7	44986230	44986980
chr17	49191930	49192740
chr1	186374750	186375870
chr17	18314290	18315730
chr13	60163100	60164190
chr13	24512260	24513230
chr15	59656950	59657680
chr20	35619210	35619820
chr17	32341910	32342320
chr4	143184230	143185680
chr12	88579310	88580960
chr16	30193130	30195060
chr3	172750500	172751490
chr9	26892340	26892890
chr19	14074880	14075420
chrX	101097900	101098340
chr9	83956050	83957210
chr9	98255280	98256500
chr5	61162130	61163040
chr1	32817040	32818480
chr1	149860610	149861700
chr1	156212650	156213550
chr14	51239790	51241130
chr16	58128770	58130320
chr1	149927250	149927950
chr1	165597920	165598590
chr1	47313570	47314590
chr12	53500870	53501740
chr12	53675750	53676180
chr14	92039870	92040560
chr22	38569500	38570760
chr10	113679090	113680160
chr14	64879430	64880850
chr2	70293080	70294170
chr17	49788550	49789390
chr6_GL000255v2_alt	4585810	4586680
chr7	94657650	94658480
chr16	2023130	2023570
chr19	41127840	41128330
chr6	44387510	44388150
chr19	40465270	40466160
chr19	35247740	35249450
chr18	3448180	3448600
chr9	39463860	39464610
chr12	48716790	48717420
chr20	45416000	45416460
chr9	14347610	14348210
chr16	56450710	56451560
chr15	56464590	56465470
chr18	35972040	35973060
chr9	120579590	120580720
chr14	30622040	30622630
chr16	53054450	53055400
chr17	42659140	42659720
chr14	69397630	69398620
chr18	46173380	46174920
chr17	1399490	1400750
chr20	38033130	38034330
chr1	156927200	156928150
chr6_GL000252v2_alt	2987440	2987910
chr1	212791230	212792110
chr8	63167880	63169370
chr22	35399220	35400920
chr1	213014940	213015880
chr17_KI270862v1_alt	341540	342800
chr16	74296260	74297500
chr10	80078410	80079290
chr1	156767380	156768400
chr6	26271040	26271630
chr10	98134460	98135320
chr14	90383000	90383890
chr10	68230920	68231960
chr17	48610140	48611250
chr17	47492450	47492840
chr22	17638310	17639430
chr5	126594580	126595450
chr15	76311010	76311780
chr16	90022240	90023020
chr19	1039770	1040450
chr2	176140520	176141150
chr19	39970590	39971130
chr10	104268590	104269310
chr17	35930470	35930980
chr20	25407290	25408300
chr8	94474580	94475270
chr15	43370460	43371770
chr8	95268560	95269690
chr6	27145990	27147630
chr1	154627230	154628000
chr22	24554620	24556230
chr16	75622710	75623540
chr8	27310410	27311670
chr11	73787730	73788310
chr5	34838910	34839590
chr15	63833310	63834640
chr22	17628020	17629090
chr2	24084110	24084910
chr4	1410180	1410840
chr2	74120120	74120660
chr3	44761250	44762160
chr5	134738210	134739030
chr1	149832090	149833290
chr2	85327870	85328480
chr11	57637480	57638780
chr3	8501510	8502110
chr1	156398490	156399430
chr12	55715930	55716880
chr19	45927730	45928420
chr1	204411180	204412080
chr20	1118340	1118900
chr7	99472340	99473360
chr6	27019690	27020500
chr19	49866810	49867850
chr15	40594170	40594780
chr1	211675110	211675780
chr2	200963210	200963890
chr6	27814230	27814950
chr5	119452350	119452750
chr11	7019880	7020990
chr3	150603150	150603970
chr6	10837610	10838720
chr3	121834520	121835270
chr7	47979130	47979850
chr12	122974730	122975650
chr10	42638020	42638770
chr20	31968340	31968820
chr1	150321050	150321770
chr15	67254230	67255200
chr1	145607660	145608730
chr16	58629020	58630550
chr21	29076920	29077950
chr11	101914880	101915360
chr19	8505600	8506570
chr12	75330000	75330690
chr10	119178380	119178990
chr11	615440	616130
chr21	25607050	25607840
chr20	43657280	43658130
chr2	134918130	134919430
chr1	147928210	147929130
chr14	39174930	39176200
chrUn_GL000214v1	129080	129810
chr5	37378970	37379700
chr15	81323780	81324530
chr19	12681320	12681990
chr16	19717650	19718730
chr18	63949120	63949720
chr7	92589650	92590560
chr16	29790110	29791280
chr9	35096140	35096710
chr8	73971700	73972390
chr16	53099540	53100180
chr2	218658760	218660030
chr19	36687170	36688210
chr2	739900	740850
chr12	79934370	79935680
chr11	123061570	123063250
chr6	43013280	43014750
chr11	108222530	108223350
chr16	89917810	89918890
chr19	53979730	53980430
chr7	66114550	66115500
chr17_GL000205v2_random	140020	140900
chr5	141849130	141850450
chr10	72625960	72626490
chr7	133081530	133082380
chr5	69166810	69167710
chr11	124953930	124954510
chr19	13846910	13848050
chr16	20806050	20807340
chr19	58228340	58229420
chr13	26186180	26186760
chr7	72829350	72830100
chr15	42495440	42495960
chr6	10722830	10723480
chr1	155933710	155934600
chr1	155687900	155689990
chr12	122752600	122753200
chr17	75288760	75290020
chr7	143901710	143902490
chr8	54134840	54135650
chr5	62412530	62413290
chr9	33719690	33720350
chr9	113339880	113340460
chr13	25301280	25302340
chr3	38496160	38496690
chr13	78658550	78659280
chr1	26233920	26234670
chr10	88582680	88583500
chr21	33324230	33325540
chrX	47561070	47561560
chr16	10743740	10744140
chr7	128476390	128477310
chr16	70523030	70523910
chr6	26033170	26033650
chr2	55617080	55618040
chr6	87155030	87156270
chr12	31658980	31659450
chr9	34125730	34126990
chr15	75758440	75759000
chr10	22436430	22437750
chr11	119067570	119067890
chr17	28318280	28319790
chr6	52663760	52665010
chr9	92293360	92294080
chr12	74537710	74538290
chr2	70190520	70191190
chr15	65610750	65611390
chr17_KI270857v1_alt	164930	165510
chr19	52269400	52270210
chr4	44726080	44726730
chr5	149345320	149346060
chr20	56391680	56392570
chr5	41903930	41904970
chr6	73394640	73395320
chr15	89893660	89894500
chr11	68839130	68839880
chr11	102317310	102318000
chr9	112717790	112718520
chr2	110677570	110678350
chr14	37172080	37172760
chr6	8063830	8064620
chr16	30400090	30400890
chr2	231052590	231053310
chr22	21651560	21652720
chr12	6943930	6944940
chr6	33391470	33392230
chr19	10379930	10381030
chr1	204516290	204516730
chr5	134632620	134633440
chr19	57280440	57281020
chr11	65711760	65712610
chr1	172443590	172444200
chr15	100349750	100350550
chr17	8175860	8176920
chr3	8963170	8963620
chrX	123961520	123962230
chr9	14992970	14993650
chr7	97117420	97118120
chr15	56365100	56365620
chr7	44018810	44019610
chr17	14068870	14069610
chr6	89638380	89638850
chr12	121888600	121889230
chr1	156106070	156106880
chr11	47214320	47215600
chr1	146472050	146472840
chr5	138542380	138543920
chr1	193058820	193060160
chr4	498770	499720
chr12	750910	751600
chr1	46132320	46133510
chr15	67840060	67840890
chr12	104288580	104289130
chrX	70289870	70290250
chr19	58326780	58327430
chr16	30021260	30021810
chr6	73309670	73310610
chr15	65869150	65870020
chr6	87589810	87590330
chr7	2670990	2671490
chr12	949150	950540
chr6	158999610	159000450
chr2	96305150	96305900
chr12	123457860	123458750
chrUn_KI270544v1	790	1140
chr1	206203260	206204800
chrUn_GL000220v1	144670	145690
chrUn_GL000220v1	138440	139920
chr22_KI270733v1_random	159620	160740
chr13	49996990	49997580
chrUn_GL000220v1	145820	146370
chr19	506640	507140
chr22_KI270733v1_random	164360	164750
chr22_KI270733v1_random	139210	140310
chr2	231706470	231707230
chr16	68084300	68084900
chr7	91263400	91263890
chr6	81752020	81752900
chr12	131711500	131711880
chr14	34982290	34982680
chr13	110714360	110715340
chr11	64317060	64317690
chr7	102688700	102689670
chr17	7403750	7404350
chr3	153162980	153163540
chrUn_GL000220v1	126680	127100
chrUn_GL000220v1	130110	131780
chr10	87861780	87862760
chr12	110467950	110468340
chr3	186784010	186784570
chrUn_KI270395v1	720	1090
chr7	5422490	5422850
chr22_KI270733v1_random	163040	163970
chr10	74150400	74150890
chr10	79446280	79446830
chr19	43504530	43504860
chr9	129495790	129496170
chrUn_GL000220v1	129060	129910
chr22_KI270733v1_random	142190	143320
chr2	172095210	172095970
chr5	91380730	91381150
chr8	26448330	26449380
chr19	48363170	48363530
chr22	31346650	31347920
chr1	156054680	156055200
chr15	41661540	41662080
chr22_KI270733v1_random	158440	158840
chr16	85610400	85610790
chr19	5903280	5904240
chr22_KI270733v1_random	156990	157580
chr5	66597260	66597730
chrUn_GL000220v1	127190	127900
chr19	46788320	46789010
chr19	13851050	13851690
chr22_KI270733v1_random	155160	156310
chr12	45991170	45992220
chr14	68792790	68794870
chr19	35869170	35870050
chr16	58024770	58025130
chr3	120095090	120095840
chr16	88685490	88685810
chr12	53219830	53220220
chr14	36580900	36582980
chr6	139373570	139374180
chr4	127965140	127966050
chrUn_GL000220v1	131940	132290
chr17	75875780	75876860
chr7	92833820	92834180
chr13	28138030	28138500
chr22	41621260	41621840
chr22_KI270733v1_random	151640	153610
chr9	127613020	127613410
chr17	79799060	79799500
chr11	6319210	6319580
chr12	107760560	107760880
chr17	75034450	75035220
chr6	125748000	125748650
chr11	19713470	19713820
chr1	23368770	23369270
chr5	173326980	173328840
chr9	133029930	133030600
chr17	75854940	75855300
chr20	35277260	35277680
chr6	10413590	10414320
chr16	1770440	1771220
chr3	10248880	10249420
chr16	57186260	57186710
chr19	6425400	6425890
chr19	16325760	16326190
chr1	25337680	25338120
chr5	128084500	128084830
chr6	26020390	26021020
chr5	73447610	73448060
chr19	4399380	4399750
chr6	144286090	144286660
chr17	81387830	81388300
chr19	45443470	45443790
chr9	124769810	124770310
chr1	155002660	155004210
chr19	45771410	45771850
chr1	154999180	155002350
chr15	37100230	37100820
chr9	133417000	133417340
chr2	74440410	74440960
chr19	40602260	40602830
chr11	66335080	66335420
chr10	69801620	69802190
chr1	185157100	185157680
chr12	111597570	111598480
chr17	77320510	77322140
chr6	79234380	79234980
chr2	229922470	229923090
chr18	3013990	3014350
chr11	129374060	129374830
chr13	110307710	110308180
chr1	23368090	23368650
chr19	1027520	1028910
chr11	64245890	64246670
chr14	36661490	36662560
chr1	151791280	151791610
chr20	41316860	41317470
chr9	79571180	79571940
chr1	121183830	121184510
chr12	753700	754100
chr8	109333450	109334090
chr18	8609840	8610550
chr12	65823910	65824750
chr17	7833860	7834560
chr5	32710930	32711310
chr6	79233630	79234250
chr19	40603490	40604140
chr19	39402250	39404280
chr9	14315600	14316360
chr12	123150310	123150730
chr3	170419420	170419860
chr13	20128440	20128990
chr5	79237140	79237460
chr17	77322300	77323450
chr17	45222300	45222720
chr1	58784230	58784990
chr1	121184870	121187480
chr6	26021360	26022270
chr12	45989820	45991030
chr6	21595940	21596450
chr9	131545940	131546270
chr17	8125290	8126180
chr19	5691260	5691790
chr11	63916260	63916690
chr14	74084030	74084480
chr19	50025180	50025540
chr19	35154580	35155230
chr3	184249520	184250130
chr8	53881830	53882550
chr19	927110	927430
chr17	81923410	81924060
chr20	50958200	50958620
chr12	53938480	53938810
chr17	5420060	5420450
chr6	27838770	27839140
chr5	179907060	179907500
chr7	5418670	5419470
chr13	94549790	94550160
chr3	43996420	43997040
chr17	29590770	29592150
chr12	51951090	51951540
chr3	37860390	37861470
chr17	80035200	80035630
chr17	4966800	4967400
chr18	26656000	26656590
chr19	42325360	42325900
chr14	36661000	36661370
chr6	27892560	27894760
chr3	20040660	20041070
chr7	100585710	100586880
chr17	28745040	28745370
chr14	36662730	36663990
chr7	30135350	30136570
chr4	119627730	119628060
chr2	25251390	25252260
chr14	21069470	21071070
chr19	5690050	5691190
chr2	8681810	8682220
chr12	121804520	121805430
chr19	49018550	49019120
chr12	55926930	55927250
chr9	81687180	81687910
chr8	33472520	33473380
chr6	166626400	166626950
chr19	41884100	41884570
chr10	31318550	31318980
chr1	151459020	151459630
chr12	76030120	76032280
chr17	28728290	28729120
chr8	143935780	143938530
chr10	101067100	101068020
chr12	53995390	53996300
chr19	38388580	38388950
chr10	24723830	24724940
chr19	38228410	38229040
chr2	44937690	44938070
chr19	6739380	6741110
chr2	131673860	131674210
chr19	48720630	48721210
chr1	144882280	144882680
chr12	46267400	46268230
chr17	40098950	40099570
chr12	24561870	24562640
chr3	184017330	184018100
chr11	118689260	118689630
chr22_KI270733v1_random	118970	119330
chr19	46745710	46746090
chr9	126612200	126612560
chr3	42501780	42502150
chr16	67480770	67481450
chr2	47175570	47177160
chr10	101066200	101067060
chr10	93061960	93062360
chr4	1521160	1521660
chrX	17737130	17737640
chr17	82064730	82065680
chr16	30534140	30535150
chr2	45010230	45010630
chr19	55643460	55644060
chr18	12419460	12420690
chr2	131673410	131673790
chr19	1168080	1169720
chr1	12618080	12618750
chr1	27366580	27367120
chr19	3360410	3361450
chr14	20682740	20683300
chr2	65435700	65436780
chrX	38804400	38805110
chr16	75265160	75265510
chr3	170038760	170039130
chr5	14871090	14871460
chr19	39539850	39540290
chr9	133019530	133020110
chr1	149811720	149812320
chr6	149963550	149964210
chr7	105012390	105013280
chr14	21068830	21069220
chr17	81101750	81102120
chr19	1884740	1885230
chr19	38387540	38388190
chr19	45506470	45507010
chr5	54310590	54311050
chr6	41545610	41546690
chr17	41812890	41813320
chr11	9613380	9613760
chr7	1536810	1538700
chr17	29617200	29617690
chr6	36874230	36874910
chr17	77319450	77320390
chr1	145961260	145961920
chr11	77411720	77412100
chr14	89417520	89418040
chr4	140152850	140153240
chr17	62065600	62066070
chr12	49336630	49337360
chr11	62831150	62832330
chr14	104687560	104688510
chr7	131327630	131328310
chr19	45404880	45406400
chr1	153535450	153536400
chr12	57239800	57240900
chr18	51197290	51198410
chr11	118689860	118690390
chr18	3451530	3452500
chr21	33641500	33641860
chr14	20454450	20455240
chr8	143990640	143991030
chr16	69762490	69762920
chr19	37317840	37318210
chr5	171387110	171388690
chr16	89320310	89321140
chr2	17878140	17880000
chr1	144076350	144078470
chr17	81867750	81870120
chr8	123041740	123042470
chr17	7843430	7845210
chr17	28719850	28720540
chr5	159208090	159208490
chr6	89829620	89830410
chr11	65133790	65134900
chr3	184334800	184335170
chr6	26031560	26032280
chr17	5419170	5419920
chr19	10403250	10405270
chr14	102139090	102140500
chr11	67317100	67318430
chr6	26124130	26124600
chr11	64357930	64358360
chr19	39407630	39408510
chr17	58517600	58518280
chr14	36319820	36320720
chr10	96130400	96130820
chr3	19946680	19947200
chr1	204073100	204075430
chr9	136410610	136411100
chr9	35116050	35116900
chr1	150150540	150150960
chr19	47111120	47111510
chr1	151280530	151283470
chr1	27365540	27366370
chr3	142723860	142725150
chr10	71850670	71851480
chr19	42268940	42269430
chr1	161389750	161390830
chr16	2963500	2965270
chr19	1258930	1259720
chr1	46247330	46247920
chr17	7438150	7438530
chr3_KI270777v1_alt	162760	164080
chrUn_KI270744v1	107830	108750
chr9	121545750	121546410
chr5	149550980	149551760
chr11	125592500	125593010
chr19	10835800	10836710
chr14	89415920	89416350
chr8	144078140	144079250
chr11	69297350	69297750
chr15	68820240	68821630
chr17	4142580	4144200
chr19	40609500	40610290
chr16	2963010	2963370
chr1	179882140	179883340
chr1	53328160	53328550
chr19	56538310	56538710
chr3	170180930	170181900
chr8	134831480	134832850
chr16	70289100	70289690
chr3	158105270	158106010
chr14	24146430	24146900
chr9	70412960	70413750
chr7	77696100	77697280
chr15	70891930	70892620
chr6	106974230	106974730
chr17	77323600	77324020
chr19	42268030	42268770
chr19	46638610	46639070
chr22	38506660	38507010
chr3	52057340	52057700
chr22	17036700	17037880
chr20	62356610	62358020
chr12	89524700	89526360
chr19	36014250	36014670
chr19	10289090	10290720
chr14	49586310	49587010
chr9	137276610	137278420
chr7	44581780	44582610
chr11_KI270831v1_alt	223250	223580
chr5	135834560	135835110
chr10	72354230	72355100
chr19	13841140	13841780
chr19	6516430	6517130
chr11	121292420	121293280
chr19	53103310	53103830
chr1	146037500	146038080
chr10	97736740	97737670
chr1	168178810	168179340
chr12	6607160	6607850
chr12	98593400	98594430
chr8	11703930	11704330
chr1	228647980	228648470
chr22_KI270733v1_random	148370	149030
chr1	32240190	32241700
chr1	153986060	153986660
chr19	38336180	38337180
chr17	42154630	42155300
chr6	44245940	44248180
chr5	31532020	31532740
chr17	45147470	45147990
chr19	1470330	1471740
chr17	75012310	75013160
chr1	40508610	40509200
chr17	8156260	8156730
chr9	137063810	137064620
chr17	19005070	19005420
chr12	57765760	57766290
chr18	12271360	12272130
chr11	13463230	13463890
chr17	7582790	7584080
chr22	39242680	39243970
chr20	37902610	37902990
chr19	17215260	17215720
chr17	4967780	4969460
chr12	92145820	92146650
chr13	80340010	80340610
chr17	48025060	48025440
chr10	14959190	14959690
chr2	69436940	69437690
chr9	88076200	88077230
chr17	39926970	39927770
chr2	84970210	84970790
chr2	172100030	172100510
chr7	139231160	139231580
chr17	39153790	39154630
chr17	28570810	28571820
chr15	22979120	22979720
chr3	49028980	49029610
chr16	56632150	56632770
chr2	112138640	112139130
chr22	46013520	46014480
chr11	65121900	65122590
chr20	31951630	31952230
chr20	45971150	45972740
chr20	50958730	50959670
chr5	134371050	134372400
chr5	150700580	150701150
chr3	105367190	105367540
chr11	119381420	119381880
chr3	93980080	93980610
chr1	33036290	33037190
chr15	89088120	89089200
chr1	207050550	207051120
chr8	143948490	143948900
chr2	30446990	30448090
chr9	113275550	113276110
chr20	63864180	63866010
chr15	75903630	75904830
chr19	51394330	51394930
chr10	47461240	47461890
chr7	90154330	90154890
chr7	100435620	100436580
chr1	156338270	156338790
chr1	28369500	28370210
chr1	247078140	247078960
chr11	2400630	2400980
chr20	51800900	51801830
chr20	58650600	58651490
chr1	202010060	202010480
chr17	44004490	44007110
chr16	89711470	89712620
chr12	89351260	89352450
chr5	110738960	110739540
chr9	127937480	127937990
chr19	10112570	10113320
chr17	37742090	37742410
chr21	41508020	41508340
chr1	151762890	151763820
chr7	139341210	139341660
chr19	1456010	1456550
chr12	104137290	104137640
chr19	4058690	4059000
chr4	4289930	4290720
chr19	36214940	36215380
chr18	11851090	11851590
chr11	16738380	16738870
chr19	1861950	1862840
chr7	43729100	43729800
chr4	145098140	145098970
chr4	139083460	139084650
chr6	26123470	26123870
chr17	60525790	60526370
chr19	50333680	50334290
chr3	40309410	40310390
chr18	8367280	8367640
chr7	134316320	134317130
chr1	151069590	151071400
chr6	52419950	52420470
chr6	34757230	34757580
chr14	74492810	74494370
chr4	54233880	54234230
chr5	154190010	154190450
chr18_GL383567v1_alt	82740	83310
chr16	89723130	89723580
chr8	143972550	143973550
chr16	30354770	30355610
chr19	45692600	45693070
chr1	89524110	89525420
chr8	80029830	80030400
chr17	81419110	81420650
chr19	10416280	10417100
chr12	53499110	53500020
chr17	8247870	8248900
chr22_KI270733v1_random	147410	148090
chr2	60550740	60551130
chr22	28741740	28742540
chr5	958560	959280
chr14	35292230	35292810
chr22_KI270879v1_alt	75100	75710
chr12	54033190	54033520
chr17	42421510	42423580
chr1	9823080	9823420
chr16	681060	681510
chr4	113761480	113762440
chr14	20609550	20610120
chr9	32550520	32551200
chr3	132417010	132417980
chr6	27837570	27838680
chr1	67429600	67431160
chr16	70346750	70347350
chr7	7640070	7641330
chr4	2416300	2417610
chr11	64809910	64810810
chr12	6723860	6724320
chr17	19362260	19363150
chr16	30634240	30635060
chr19	9792480	9793270
chr9	32552030	32552680
chr19	49590620	49592020
chr19	12788440	12788880
chr3	169772850	169773800
chr2	120737100	120737700
chr15	36578900	36580060
chr21	32569290	32569990
chr9	136409760	136410400
chr22	41469010	41469550
chr3	194136780	194138040
chr19	13794680	13795690
chr14	73949780	73950670
chr6	43477440	43477780
chr1	173823900	173824640
chr20	63497930	63498570
chr1	161749660	161750360
chr7	122305070	122305590
chr21	45292580	45292930
chr1	156858840	156860510
chr11	18105620	18106240
chr19	58408020	58409300
chr9	127714970	127716270
chr1	35557060	35557970
chr9	37464650	37466730
chr1	17438320	17438780
chr14	49853610	49854040
chr10	96129780	96130130
chr3	126474810	126475250
chr19	42220120	42220710
chr11	72793600	72794170
chr15	83283300	83284000
chr7	25862330	25862850
chr11	34358850	34359190
chr7	91940620	91941290
chr21	32611890	32612930
chr1	151047540	151048710
chr12	71839120	71840120
chr11	3854980	3856250
chr21	42496050	42497050
chr10	73785290	73785840
chr5	98770350	98770750
chr1	155308460	155309110
chr9	128635340	128636770
chr9	136799520	136800660
chr11	6683010	6683680
chr19	14381320	14381830
chr19	13838810	13840750
chr3	49357710	49358760
chr1	92298620	92299300
chr12	65825610	65826380
chr12	82686840	82687760
chr10	58384950	58385910
chr14	73851720	73852080
chr17	15945740	15946120
chr3	48240960	48241440
chr12	69585260	69585960
chr2	216109020	216109520
chr6	4018020	4018830
chr11	68030500	68031060
chr15	70100440	70101010
chr9	137305080	137305670
chr15	79922890	79924160
chr17	44774870	44776380
chr19	48636930	48637900
chr20	35284010	35285190
chr12	49059830	49061120
chr5	90473740	90475190
chr1	148528390	148529320
chr5	140564110	140564880
chr12	56127860	56128630
chr1	161020430	161021440
chr8	26046760	26047100
chr15	69462210	69462940
chr1	966090	967310
chr3	138935910	138936570
chr6_GL000254v2_alt	3081620	3082130
chr3	196431580	196432900
chr8	74350290	74350770
chr15	67834540	67835200
chrX	134797080	134797450
chr3	179347590	179348260
chr16	67170130	67171010
chr19	11639670	11640450
chr1	54200010	54200800
chr16	2468900	2469300
chr12	56360020	56360570
chr17	45160980	45161730
chr19	7069300	7070110
chr18	63970030	63970950
chr6	143060330	143061070
chr5	6378130	6378940
chr6_GL000255v2_alt	2995570	2995990
chr3	11272200	11272710
chr11	65887980	65888750
chr8	143941110	143941460
chr18	3624120	3624550
chr1	144418370	144419300
chr20	63698720	63699730
chr18	62524700	62525020
chr5	138331660	138332200
chr17	73092520	73092890
chr22	39244460	39245000
chr13	114065130	114065580
chr13	20773200	20774210
chr1	150561010	150561990
chr11	57741230	57741940
chr11	71928090	71929280
chr6	44151740	44152130
chr17	63699020	63699700
chr3	12993320	12994020
chr8	13566580	13566960
chr5	61408680	61409080
chr3	136818740	136820430
chr4	121801200	121801820
chr19	19668680	19669360
chr1	156746440	156747220
chr1	145960460	145961010
chr7	5486680	5487320
chr12	12890950	12891910
chr16	71420	72390
chr19	1169980	1170670
chr17	55750820	55751460
chr14	76918900	76919320
chr19	9818320	9819800
chr17	6639840	6641290
chr2	28870160	28870670
chr1	26994470	26994910
chr20	62358350	62360190
chr2	71129760	71130870
chr5	171418730	171419940
chr8	133570080	133570890
chr5	80407520	80408730
chr11	18394270	18395060
chr17	7239100	7239790
chr6_GL000256v2_alt	3039030	3039500
chr3	58306110	58306790
chr12	56157460	56158380
chr19	36214280	36214720
chr4	336850	338610
chr19	18683150	18683530
chr16	77190780	77191280
chr3	105366450	105367000
chr1	205456500	205457290
chr10	58269010	58269750
chr3	153160220	153161170
chr20	31604030	31604420
chr17	82096030	82096750
chr12	66188730	66189430
chr19	12937850	12939170
chr11	67302090	67302460
chr11	43358770	43359310
chr21	41507220	41507670
chr7	101085070	101085720
chr1	109100090	109100760
chr5	43039460	43040030
chr19	43463090	43464070
chr9	127450910	127451500
chr12	57764970	57765520
chr6_GL000254v2_alt	2502470	2502920
chr5	157858690	157859300
chr10	99430250	99431540
chr21	41879280	41879950
chr16	2237680	2238100
chr3	9890450	9891140
chr12	103930080	103930970
chr2	67397140	67398000
chr22	41468110	41468710
chr1	146052070	146052580
chr1	52033230	52033820
chr11	1336230	1336710
chr16	20900730	20901220
chr2	19901250	19901790
chr11	66545550	66547100
chr9	95875140	95876310
chr1	44739550	44740120
chr11	68855170	68855730
chr20	10433680	10434340
chr9	34610940	34611320
chr2	218270000	218270630
chr17	42017020	42017910
chr20	63980830	63981630
chr14	35038270	35039080
chr3	142596280	142596800
chr4	86594180	86594570
chr8	8227680	8228980
chr17	75109370	75110490
chr15	74460960	74461280
chr17	29622370	29623380
chr15	100849620	100850140
chr10	17201310	17201870
chr17	50200390	50201410
chr3	143001410	143002440
chr1	234373350	234373790
chr1	146377400	146377800
chr17	78141620	78142120
chr16	66933970	66934870
chr14	36524660	36525440
chr6	49463010	49463600
chr19	9768300	9769160
chr16	3023530	3024410
chr10	89701200	89701910
chr17	29293490	29294220
chr2	196639420	196639920
chr12	57520390	57521160
chr9	104763730	104764650
chr19	43595610	43596820
chr15	40906280	40906820
chr12	38904950	38906210
chr20	51800270	51800650
chr19	11089380	11090990
chr12	49347590	49348040
chr1	171781100	171781620
chr14	20961250	20961570
chr12	54370160	54370720
chr8	143276510	143276900
chr12	48851550	48852410
chr9	39809290	39810100
chr17	45431550	45431980
chr3	154324010	154324590
chr16	87492830	87493830
chr2	121529990	121530830
chr8	144332410	144332900
chr2	218908940	218909480
chr5	17216320	17217050
chr19	12832370	12832940
chr11	17351590	17352060
chr2	74502580	74504030
chr5	112976510	112977280
chrX	40013040	40015250
chr16	72008460	72009060
chr13	41059830	41062010
chr1	150629160	150629770
chr12	120200570	120201710
chr2	236177960	236179020
chr12	57487930	57488350
chr3	33798470	33799270
chr2_GL383521v1_alt	6290	6670
chr3	185253800	185254260
chr3	158097690	158098340
chr19	55280000	55280430
chr3	183884610	183885110
chr1	155139920	155140260
chr9	33290310	33291100
chr1	151198620	151199000
chr11	46700330	46700730
chr14	60980680	60981330
chr17	16653330	16653990
chr19	2578760	2579600
chr2	61763560	61764570
chr6_GL000251v2_alt	2640600	2641230
chr19	9435190	9435680
chr11	85628190	85628670
chr20	62875490	62875810
chr11	96389340	96390290
chr14	37598220	37598890
chr19	1172550	1174430
chr12	54216750	54217420
chr13	97433360	97434050
chr11	64853730	64854140
chr2	201780510	201781140
chr1	36224130	36224900
chr2	101001750	101002520
chr12	57240970	57241340
chr17	81912490	81912850
chr17	79832730	79833140
chr22_KI270879v1_alt	267150	267920
chr11	125164450	125164850
chr17	32142530	32143040
chr1_KI270712v1_random	55990	57220
chr17	64505290	64507570
chr19	49149810	49150990
chr1	65309660	65310110
chr7	122305720	122306210
chr11	117178560	117179420
chr17	7280760	7282510
chr10	116609230	116610090
chr17	8295250	8296030
chr10	72273620	72274000
chr1	45521460	45522090
chr5	32709940	32710740
chr1	171485480	171486040
chr12	56629800	56630500
chr6	151451900	151452930
chr8	86508180	86508850
chr3	13880290	13880760
chr9	128634790	128635200
chr22	40818990	40819610
chr6	52503880	52505110
chr11	67711050	67711470
chr21	42514080	42514710
chr9	137028390	137029550
chr12	6961820	6962150
chr9	36166170	36166860
chr8	78665830	78666580
chr19	56507600	56508210
chr21	28885030	28885460
chr12	52147380	52147720
chr8	100908160	100908950
chr3	181711430	181712050
chr19	48333900	48334520
chrX	20141330	20141950
chr5	147453260	147454450
chr12	109310070	109310590
chr1	20484860	20485290
chr3	111978940	111979350
chr17	20531960	20532480
chr19	41192860	41193490
chr22	41285450	41286530
chr7	100612150	100612990
chr15	78507310	78508080
chr12	57237960	57239600
chr12	56079010	56080880
chr19	4182150	4182750
chr7	124929740	124930220
chr1	152188790	152189660
chr3	28241210	28242090
chr7	73682810	73683800
chr8	73008480	73009270
chr19	15223360	15224050
chr10	46397810	46398530
chr6_GL000253v2_alt	2468860	2469340
chr20	63536850	63538620
chr3	158801760	158802410
chr4	41990430	41991120
chr6	42890420	42890880
chr18	9016890	9017580
chr8	144331840	144332190
chr5	163459740	163460360
chr16	19067480	19067980
chr1	6205540	6206780
chr22	23838710	23839380
chr1	228275500	228276110
chr20	43590610	43591380
chr12	110124100	110124930
chr3	12288300	12288910
chr22	38982200	38983060
chr7	101308240	101309110
chr5	139747350	139748120
chr7	148940770	148941400
chr1	45303480	45304260
chr15	74872980	74873510
chr1	52403780	52404610
chr13	113862730	113863890
chr8	143933710	143935160
chr15	100601820	100602250
chr2	95207120	95207890
chr9	127927530	127928020
chr9	137411210	137411650
chr22	20437780	20438510
chr15	84600800	84601570
chr1	12019460	12019870
chr18	46104210	46104890
chr12	53974430	53975110
chr5	177402360	177402710
chr9	37036240	37036850
chr20	10672650	10673070
chr9	122828120	122828770
chr12	48956870	48957830
chr15	80695710	80696590
chr19	11382980	11383670
chr8	143277600	143278160
chr20	32456740	32457940
chr1	2229970	2230450
chr9	37035580	37036000
chr12	122526630	122527470
chr9	137294800	137295530
chr22	41367160	41367540
chr15	50424040	50424440
chr12	52903240	52904250
chr6	43174200	43174700
chr3	128680590	128681510
chr6	8102120	8102760
chr1	144101720	144102320
chr4	11428510	11429280
chr15_KI270905v1_alt	4829910	4830600
chr18	47150070	47150650
chr19	48634500	48634860
chr5	90529250	90529950
chr2	24490530	24491010
chrX	3814540	3816130
chr7	45111350	45112010
chr2	99154640	99155320
chr5	141923420	141924210
chr7	73308220	73309070
chr11	66311800	66313170
chrX	134171670	134172490
chr17	40345180	40345660
chr1	181089660	181090190
chr11	74948660	74949500
chr2	175167720	175168770
chr17	81553740	81554240
chr17	29593670	29594480
chr14	50001230	50001770
chr12	110582170	110583130
chr19	44747360	44748120
chr4	112515610	112516040
chr2	70124850	70125570
chr5	139765560	139765960
chr3	139677370	139678190
chr11	47847840	47848610
chr19	39390630	39391720
chr12	10723220	10723590
chr15	64093240	64094090
chr12	57771760	57773010
chr11	65419110	65419440
chr11	83157040	83157640
chr15	98421370	98422000
chr15	78540210	78540960
chr1	203795550	203796220
chr19	35740050	35741170
chr15	65184450	65185670
chr6_GL000251v2_alt	3217020	3217480
chr16	19555320	19555690
chr11	2399750	2400440
chr9	111598750	111599900
chr14	21476600	21476940
chr3	183098990	183099690
chr7	5596160	5596720
chr19	10695230	10696150
chr17_KI270910v1_alt	17770	18270
chr6	41921120	41921890
chr12	56129020	56129480
chr6	117602170	117602520
chr21	42652670	42653490
chr14	102776500	102777140
chr7	151062270	151063480
chr19	6392800	6393280
chr3	138187190	138188190
chr1	7953850	7954470
chr17	8288270	8289310
chr12	49346450	49346830
chr12	51238630	51239340
chr5	782950	783600
chr14	32127390	32128720
chr1	247210340	247211030
chr15	84653990	84654450
chr6	36130560	36131400
chr11	62771160	62771970
chr19	38930380	38930900
chr14	64986750	64987510
chr12	107318110	107320380
chr9	133506440	133507410
chr5	150449310	150450150
chr9	39791270	39791750
chr19	1877640	1877980
chr17	64776750	64777290
chr10	101031950	101032450
chr19	14434240	14435020
chr17	28812180	28812680
chr2	240232860	240233500
chr19	55369700	55370620
chr6	13873510	13874240
chr11	93783970	93785000
chr10	80535850	80536620
chr4	139555310	139557300
chr19	12669720	12670190
chr16_KI270853v1_alt	1967480	1968120
chr1	113811830	113812860
chr10	46030020	46030650
chr7	2523040	2524470
chr1	1304430	1305140
chr11	59171580	59172430
chr2	135985060	135985900
chr19	4058050	4058610
chr4	25312490	25313360
chr7	116524630	116526400
chr17	1259380	1260050
chr19	1064750	1065850
chr6	10418980	10419780
chr1	231241010	231241360
chr11	14891350	14892450
chr9	35603990	35604350
chr14	75258850	75259450
chr12	25195080	25195600
chr19	35757410	35758580
chr9	37753630	37754050
chr15	63157070	63157930
chr12	104286890	104287480
chr16	71289060	71289710
chr16	74984630	74985170
chr17	44070260	44071190
chr3	20185920	20186470
chr14	73058340	73058960
chr12	53054020	53054700
chr12	57127670	57128390
chr19	36331280	36331830
chr17	39737890	39738750
chr1	109910450	109910860
chr11	67482610	67483530
chr11	62671540	62672480
chrUn_KI270744v1	111830	112270
chr19	58150330	58150970
chr16	56356260	56356780
chr5	108727850	108728540
chr7	101244720	101245270
chr11	18395960	18396450
chr6	151240150	151241330
chr18	54357490	54358460
chr5	141878680	141879370
chr17	74203640	74204170
chr11	76444390	76445990
chr1	16872930	16873830
chr1	151254110	151255120
chr3	186570500	186570980
chr2	219497970	219498730
chr3	8769150	8769710
chr17_KI270908v1_alt	122090	122440
chr1	150925380	150925820
chr3	123961080	123961530
chr7	100450500	100450940
chr22	40651770	40652680
chr3	169668390	169669350
chr1	225999140	225999610
chr16	30063640	30064110
chr1	32205380	32206280
chr6	136289100	136289760
chr17	3048780	3049680
chr12	21657320	21658010
chr16	3157520	3158000
chr5	1522120	1522440
chr10	100744410	100744730
chr20	63482850	63484190
chr7	5396890	5397700
chr11	118401450	118402010
chr6	37222210	37222880
chr7	100894590	100896010
chr22	21938090	21938640
chr3	50298850	50299850
chr14	70600680	70601180
chr6	155314520	155314960
chr1	25266830	25267170
chr15	74781760	74782190
chr2	162343960	162344570
chr1	228108860	228109880
chr5	95554930	95555550
chr12	31326180	31326530
chr17	76141050	76141750
chr10	102502040	102502840
chr3	158644420	158644870
chr18	37393950	37394480
chr2	27356490	27357440
chr9	94726400	94726870
chr8	96493250	96494390
chr12	42325700	42326240
chr5	154682270	154683390
chr16	56191330	56191880
chr19	50376440	50377010
chr11	65333400	65334550
chr16	28974610	28975040
chr19	632070	632520
chr22	36528830	36529690
chr1	88683960	88685080
chr7	129054540	129054920
chr17	8221480	8222090
chr2	71331540	71332400
chr19	7534990	7536180
chr1	235161010	235161550
chr20	34363100	34363940
chr15	40907030	40907440
chr19	17337350	17338230
chr19	57320360	57320970
chr11	68009760	68010950
chr8	56319800	56320470
chr9	34646480	34647080
chr7	27113520	27114280
chr3	185586150	185586840
chr2	3379600	3380460
chr5	139746360	139746940
chr19	43475150	43475510
chr14	67359860	67360960
chr3	150703370	150704250
chr5	177351410	177352070
chr1	247103800	247104540
chr11	57324170	57325400
chr3	28348640	28349350
chr17	31094690	31095530
chr20	50790640	50791050
chr7	135509790	135510340
chr20	58891970	58892830
chr11	66421270	66421900
chr7_KI270804v1_alt	104910	105470
chr11	66334600	66334950
chr1	151399440	151400190
chr1	17011300	17011680
chr12	53231750	53232640
chr16	30557740	30558700
chr17	35243000	35243360
chr17	6651460	6652410
chr21	36059710	36060820
chr6	24666180	24667210
chr19	49442880	49443940
chr16	2682170	2683000
chr6	125154250	125154730
chr19	45779120	45779730
chr2	170816700	170817770
chr20	38446500	38447150
chr15	26082280	26082990
chr11	62839130	62839690
chr2	68157870	68158200
chr7	104983640	104984480
chr10	73096120	73097180
chr10	7408120	7409210
chr19	15107380	15107830
chr4	99949710	99950970
chr19	5691970	5692410
chr3	48898670	48899100
chr12	24948650	24949310
chr7	128830300	128831740
chr5	146203210	146204130
chr3	48662810	48664160
chr15	41230400	41231760
chr19	17932590	17933230
chr17	8138780	8139230
chr19	36489090	36490020
chr7	76959670	76960420
chr22	38181760	38182250
chr16	69754650	69755160
chr17	42181140	42181600
chr9	104747530	104748480
chr1	148263090	148263540
chr22	50293300	50293870
chr5	111511970	111512780
chr17	7444910	7445640
chr1	44799780	44801050
chr1	231337160	231337970
chr1	179365850	179366540
chr19	7943270	7944210
chr16	88770340	88771140
chr3	46892360	46892840
chr12	82358360	82359160
chr12	21501480	21502190
chr8	18083740	18085010
chr9	107637790	107638320
chr2	207711250	207712000
chr3	47380410	47381750
chr1	16367070	16367960
chr14	47675420	47676370
chr3	171459890	171461230
chr12	102119850	102120450
chr17	2024030	2024410
chr17	65123050	65123510
chr3	155854120	155854850
chr19	37466840	37467520
chrX	150982580	150983400
chr14	65101830	65103190
chr19	14475040	14475960
chr1	44674110	44674680
chr19	53879260	53879710
chr8	143974930	143975320
chr17	7716940	7717840
chr19	4575420	4575740
chr12	106357660	106358300
chr2	19347670	19348420
chr3	129439480	129440800
chr15	40038920	40039490
chr5	139341590	139342620
chr4	8580580	8580900
chr19	1167280	1168050
chr7	151226780	151227450
chr12	121351880	121352660
chr6_GL000253v2_alt	3044750	3045300
chr1	235327260	235328880
chr1	117059520	117060820
chr1	6579490	6580430
chr16	66872960	66873460
chr17	8118630	8118970
chr16	77190140	77190590
chr1	23825120	23825650
chrX	47144330	47144730
chr7	24981580	24981950
chr7	23181870	23182770
chr2	95402280	95403110
chr4	150079050	150079570
chr6	27250600	27252090
chr9	127898780	127899940
chr3	155744170	155744570
chr16	57462530	57463050
chr15	74136060	74136730
chr16	31476210	31477830
chr18	23453040	23453830
chr14	31936980	31937460
chr15	90929920	90930580
chr17	60135430	60135880
chr22	50544110	50544510
chr16	70380500	70381990
chr15	77633420	77633760
chr15	75347270	75348420
chrX	47145080	47145630
chr17	63549540	63551080
chr7	135977060	135977440
chr1	226186330	226187150
chr19	40217220	40217670
chr17	74430730	74432670
chr8	116766240	116766850
chr5	139787560	139788370
chr6	82363750	82364210
chr16	66880060	66881340
chr1	39105810	39106230
chr13	41193910	41194730
chr1	32464740	32465400
chr17	81097350	81097760
chr4	13544730	13545060
chr15	67835390	67836060
chr8	145052110	145053090
chr11	119334200	119334940
chr2	54330270	54330970
chr13	28658900	28659580
chr16	31105740	31106100
chr21	43812070	43812770
chr1	1162580	1163950
chr19	14348420	14348890
chr1	231338300	231338750
chr17	62423390	62424450
chr20	62360800	62362710
chr3	38024870	38025280
chr3	169966590	169967220
chr1	120414630	120415530
chr19	12440380	12441190
chr14	101948570	101949040
chr6	26156180	26157070
chr4	15681000	15682030
chr22	37198550	37199760
chr1	20483980	20484370
chr1	45686520	45687330
chr1	112849480	112850140
chr7	16645220	16646870
chr22	39319440	39319860
chr3	184380640	184381590
chr2	152098660	152099190
chr10	114767730	114768220
chr5	141651200	141651830
chr7	112450060	112451510
chr16	30005390	30005730
chr15	96354400	96354780
chr6_GL000252v2_alt	2417460	2418210
chr19	36797210	36797830
chr3	158571020	158571570
chr8	27614210	27614980
chr13	44576150	44576560
chr12	106302220	106303440
chr1	40039810	40041200
chr15	40807020	40808270
chr15	40108650	40109250
chr19	13774380	13775040
chr4	20700170	20700830
chr7	128343620	128343970
chr19	52189920	52190610
chr15	64095780	64096420
chr1	145720680	145721490
chr20	51767040	51768400
chr2	150485630	150486700
chr20	35741620	35742420
chr4	3484230	3484880
chr14	49852350	49853070
chr15	96340790	96341430
chr16	56589120	56589670
chr11	46389390	46390230
chr1	145918310	145919760
chr7	29564010	29564530
chr12	47758700	47759740
chr12	2890220	2891540
chr7	74454950	74455330
chr19	676750	677870
chr20	62816740	62817060
chr9	86946960	86947720
chr2	190880280	190880730
chr3	130111030	130112440
chr10	88990540	88991430
chr6	96521600	96522230
chr2	113889800	113890850
chr17	49851690	49852010
chr3	155079570	155080310
chr4	4142680	4143110
[truncated: 2,799 more rows]

## Sheet: RNA-seq
Upregulated genes of SETD6 WT E2F1 WT-257 Genes	Upregulated genes of SETD6 WT E2F1 K117R-222 Genes	Upregulated genes of SETD6 KO E2F1 WT-1081 Genes	Upregulated genes of SETD6 KO E2F1 K117R-280 Genes
KYNU	KYNU	PLEKHS1	GSTP1
GJA1	GJA1	CXCL5	CXCL5
ZNF826P	RSPO3	GSPT2	GSPT2
SLC2A3	ZNF826P	CAVIN2	SERPING1
ZNF649	DUSP4	GSTP1	APOBEC3D
HAS2	AKR1C2	HSPB8	CAVIN2
IQCA1	SPP1	SERPING1	PLEKHS1
ZNF90	MLPH	SLC52A3	CST6
RSPO3	ZNF730	NFE4	MYBPH
ARHGAP24	HAS2	IGF2BP1	IGF2BP1
ZNF730	ZNF501	PBX1	AC098617.1
CYP4F3	GLI3	ALDH3A1	CLDN4
ABCC2	SLC2A3	RAMP1	PLEKHA4
LINC00526	LINC00526	B3GNT3	SLAIN1
CFAP43	HS3ST3B1	C2CD6	AC089984.1
ZNF501	AC139769.1	AC098617.1	HSPB8
KRT87P	NEBL	AC078993.1	SERPINB7
PHETA2	RHD	IVL	MYEOV
MIR181A1HG	PHETA2	LOXL4	METTL7B
AC139769.1	CYP4F3	RHPN1	AP001021.1
SLC16A14	ANKRD7	SDC2	SDC2
ZNF577	TNIP3	AL356356.1	RAMP1
ALX4	ARL4C	AL513190.1	SKAP1
CRIP1	ZNF844	MYEOV	ALDH3A1
TNS4	AC022415.1	AL445685.1	CBLC
PEG13	IQCA1	MHENCR	LAMA5-AS1
AL035252.3	ARHGAP24	AC040169.1	SPOCK1
F2RL2	PLCXD3	AC007292.1	FAM49A
MAP2	XAGE1B	IFITM2	FBXL13
FSTL4	LINC00704	ETV7	AC000032.1
AP000866.6	TEC	FP565260.6	IFIT3
HSPD1P11	ZNF350	ELOVL3	NTF4
ZNF486	NTN4	SLAIN1	ZNF467
AC079360.1	COL4A4	LRCH2	ATP12A
KRT4	ABCC2	CARNS1	IFI44
RPS9	LINC00632	QRFPR	AC005722.3
SHH	LINC00667	CLDN4	GSTM2
KLRC2	ERICH6B	APOBEC3D	ADAM8
KRTCAP2P1	ALX4	FKBP10	GPX7
ZNF350	SH2D2A	PLEKHA4	GSTM1
COLCA1	NTSR1	AC012615.5	OASL
AC104066.1	CHSY3	PITX2	VILL
AKR1C2	AL645608.3	ATP23	LRCH2
ZNF503-AS1	SP9	AC009113.1	SLC10A4
EVA1A-AS	ZNF486	TSNARE1	MPZL2
AC011477.3	ATCAY	LINC02266	AP000695.2
MRO	AC120114.2	AMACR	TUBBP6
IFNE	LRRC37A7P	IFIT3	C1R
SPP1	AC108863.1	AC128689.1	CCDC69
ZNF736	AC009533.2	AC005722.3	PGM5P3-AS1
NTN4	AC129510.1	OASL	AC040169.1
HS3ST3B1	LURAP1L	CXCL1	AL031316.1
AC097468.3	CBWD4P	TYMP	LRRC17
NPR3	AC126178.1	AC007541.1	AC005695.3
HHIPL2	SLC43A1	ACTBP11	C1orf194
MLPH	AC006141.1	AC011825.4	CD14
ERMARD	DCDC1	NAPSA	PITX2
BCL11A	UTS2B	KIF6	GYG2P1
COL4A4	LUARIS	ATP12A	BLACAT1
RIC3	PTPRT	TSC22D4	LGALS3BP
CD74	AP001496.3	LRRC17	C2CD6
LINC00667	LYG1	PRR29	AL354710.2
FOXRED2	HPD	PCDHB6	AC007250.1
DUSP4	AC116407.1	LINC00482	LY6E-DT
CSGALNACT1	KRT81	RTL8B	MAL2-AS1
IGFBP2	F2RL2	SLC6A12	AC010327.3
ANKRD7	ZNF365	ROR2	AC015921.1
VTN	GPX1P1	GHDC	AP000695.3
HOXA11-AS	TMEM154	PGM5P3-AS1	AL049780.3
AC104115.2	BTF3P13	AL031600.3	BEX4
AL360093.1	MMP13	DHX58	HIST1H3G
RPL39P40	HHIPL2	FBXL13	JUP
AC018809.1	AC138649.1	PCDHGB5	OAS1
AC099066.2	NALF2	SLC1A3	B3GNT3
ARL4C	JHY	SKAP1	AL161937.2
ZNF844	CUBN	EFEMP2	MFAP2
STAM-AS1	IGFN1	AC005005.3	FKBP10
AP001496.3	C1QTNF3	TDRD5	IFIT2
ZNF365	PANX2	AC073957.3	ELOVL3
TNIP3	MAP2	ITGB7	AC016027.2
XAGE1B	AL353719.1	SERPINB7	AL031058.1
MIR34AHG	AC008734.1	MDK	MDK
SLCO2B1	VWCE	AC090673.1	NFE4
AC243965.2	SHANK3	AC090673.2	AL139385.1
CFH	CFH	FAM86FP	ELMO3
AKR1B10	GCNT4	GPX7	HIST1H1B
HSD17B7P2	CFAP43	TAPBP	TMEM173
BMP4	IGFBP4	C19orf73	AL592293.1
NEBL	SLCO2B1	ADAMTSL4	GAS2
SIK1	CACNG4	IFIT2	MELTF-AS1
CXCR4	AKR1C3	ACADS	OGDHL
NTSR1	AC079305.1	MPZL2	AC099778.1
TAGLN	CD74	CXCL6	C9orf84
AKR1C3	CYP24A1	DSCR9	GSDMD
KLF4	NEFL	Z94721.1	PDE4B
ALDH1L2	AC099066.2	SEC14L6	ABCF1
NSF	KIAA1549L	YPEL4	CD24
CYP24A1	ZNF253	AC012645.1	TMSB15A
AC008067.1	COL4A3	AL136172.1	IL24
LURAP1L	MISP	MAP7	SCEL
AL049840.2	TSPAN7	GAS2	GHDC
AL390334.1	LRRC71	AL353194.1	AC026410.1
IGFBP4	CYP4F11	RTEL1-TNFRSF6B	AC021097.1
HOXA13	AC137932.2	LINC01637	DHX58
AC087343.1	REC8	ACY3	COL6A4P1
JAG1	FOXL2NB	LSS	DDX60
SLC7A11-AS1	CSGALNACT1	ZIC1	SAMD9
AC124798.1	CRISPLD1	SP6	ACTG1P14
AL354702.1	ZNF736	AC016888.1	DEPP1
AKR1B15	BCL11A	ZNF876P	CYB5R2
LINC01910	AP1M2	LY6E	CXCL6
RRN3	RAP1GAP	CYP27A1	PDF
NRG1	SLC7A11-AS1	AC011290.1	CLEC2B
AP001267.3	HKDC1	AC091729.3	GALNT6
CYP4F11	SLC7A11	ATP13A2	PBX1
AC124312.3	AC100782.1	CST6	GJA3
SLC7A11	SMAD6	FANCF	C1orf116
SEL1L	CCDC40	ADAMTS3	AC120114.1
AC092747.4	DOCK10	BX322562.1	BX255923.1
NUPR1	SLC6A11	MYBPH	TSTD1
GUCY1B2	MFF-DT	HIST3H2A	AL512488.1
NMRAL2P	EPHA4	BAIAP2L2	ILDR2
PLA2G4A	B3GALT5	C1orf159	AC097059.2
B3GALT5	SLC22A3	MAL2-AS1	SERTAD4-AS1
FAM83B	HMCN2	NT5C3AP1	STARD6
AC022415.1	IRS1	HOXB5	MARCH9
HKDC1	NRG1	CD24	GRPR
SAT1	CCNYL1	AC133552.5	VWA5A
SLC19A3	IGFBP3	AC080080.1	ABHD1
PGD	ZNF418	OSR1	TNKS2-AS1
EDIL3	EDN1	AC010491.1	ATP2B4
GDPD1	ADM	HIST1H1B	GBP3
CPEB2	MYO10	RTN3P1	INSC
KCTD1	HACD1	PLEKHG4	RPL3L
AC091173.1	SV2A	JUP	AC114811.2
MSI1	NPR3	TICAM1	HMGN5
RP11-701H24.8	AC243965.2	AL451042.2	BEND3P1
SNTB1	NOP9	WDR24	NOS1AP
AC087623.2	FAN1	CORO1B	ZDHHC14
JAG2	KIAA0319	THOP1	AP001528.1
AC096772.1	PTHLH	KRT16P2	PTX3
GASAL1	RNF43	BLACAT1	DLC1
TTC9	AKR1B10	AC092378.1	SVIP
IGFBP3	AC087343.1	ARVCF	CCDC152
FRG1CP	GOLGA8A	GJA3	CALHM2
COL4A3	PTPRM	MED25	AC002401.4
AC004982.1	AP001107.9	SPINT1-AS1	NAPSA
HPD	RHCG	TMEM191A	KCTD14
AC015813.1	CLMP	AC067930.6	SLC1A3
CRISPLD1	PGD	MX2	SH3GL2
OCLM	SIK1	ADAMTSL4-AS1	LINC01569
CDKL2	TAGLN	ARHGEF10L	FANCF
CCL28	AL596223.1	AC084876.1	C22orf23
ADSS1	FRMD3	MAPK7	CD22
AC092118.1	CHST11	REEP6	A4GALT
ABCA1	AC079328.2	AL359918.1	AC021218.1
DOCK10	SDF2L1	AP5Z1	GHR
CYCSP45	AC113383.1	CCDC9B	CPQ
WDR17	UBALD1	C1orf116	37865
S100A4	CELSR1	GNG7	RBP7
PWAR5	NDUFA4L2	IFI44	AC012615.1
FKBP7	PHLDA3	AL138724.1	MECOM
TGFB3	AMIGO2	POLD1	ADAMTSL4
TNFRSF13C	NOVA1-AS1	STMN3	CCDC121
KRT81	SAT1	P2RY6	CCDC9B
RAB11FIP1P1	AC005921.3	UNC13D	RNF212
ASNA1	CBS	METTL7B	PSMD7P1
YPEL2	SKIDA1	RAB11B	ROPN1B
CLU	VTN	LIFR-AS1	MEF2C
ZNF726	ALDH1L2	AC132872.4	AL354718.3
CPT1C	RYR1	EEF1D	AC002075.2
AL033397.2	P3H3	MIEF2	PTPRH
MISP	SH3PXD2A	ZFP36	AC089983.1
ZNF793-AS1	CA12	C17orf100	IFIT1
RPEL1	NPAS2	HOMER3	TMEM246
ARCN1	CCDC80	AP3B2	FLNC-AS1
PPIAP29	FKBP11	BEX4	INAFM2
PMEPA1	F2RL1	AP006623.1	ARHGEF34P
RPS17	EDIL3	FLNC-AS1	SPINK2
PTGR1	KCNIP3	SMTN	AC020931.1
LGR4	SAMD5	RNF212	SLC43A3
ZKSCAN8	CNKSR3	GAS6	SERPINA1
CNKSR3	DAXX	ZBTB11-AS1	DKK3
ADAM23	AC129492.1	NPM2	GTF2IP1
MYO10	PLK2	SCEL	AL391069.3
PCP2	RBM20	GADD45A	FAM86FP
RNF217	C1S	LAMP3	PLEKHG4
CTAGE5	NDOR1	KEAP1	TGM2
ARRDC2	AC245041.1	ZNF324	CDHR1
AGFG1	ANTXR2	AC027290.1	HDAC9
AMIGO2	KRT4	ADRB2	PSTPIP2
PTP4A1	GLIS3	LINC01023	GAMT
KIAA0319	LINC01137	TFEB	PITPNM3
PPM1L	DMAC1	IL24	AC005736.1
CACNG4	NMRAL2P	ADCK5	GAB3
AL049873.1	HSPA5	AP000688.1	AC007405.1
AL049840.3	GNAS-AS1	ANAPC2	GAS6-AS1
AP000695.2	SERPINB5	RNF126	CATSPER1
CA12	MFF	TMEM173	PARN
RHOU	SUSD2	PIN1	SH3BGR
LTBP1	BTBD11	PARL	RND2
RPL37P6	TSKU	ELMO3	AP003032.2
KLF8	ADAM23	SHKBP1	TMEM92
MORN4	EEPD1	HGS	WTIP
AC005840.1	AC245041.2	PARP10	PLEKHB1
AC004816.1	FERMT2	AC105935.2	AC002310.1
RPL37P23	MYO1E	FAM3A	AC096677.1
AC099336.2	AC098487.1	AARD	HAP1
TUSC3	UGDH	WDR18	GOLT1A
ABHD4	TPM1	HAP1	RPL13AP20
SLC22A3	ANXA8L1	CLPTM1	U2AF1L5
CCNYL1	METTL21A	CNOT3	LRRFIP1P1
BHLHE40	GASAL1	TRIM3	ABAT
AC245041.1	STC2	RABEP2	ZFP36
SNRPFP1	AP002884.1	ISYNA1	DIRC2
AC023632.6	DNAJC10	SHPK	TECRP1
FOXA1	AP001596.1	MAPK8IP3	C8orf88
AC069544.1	AC023024.1	SPSB3	CD274
DMAC1	F3	AC109322.1	AC000123.3
SNHG14	KLF7	CHST2	ADGRV1
AP1M2	MORC4	BCKDK	RASSF8-AS1
RNF43	STAM	FBXW5	EGR1
CHST11		AC024909.2	PROCA1
RAB27B		ADM5	AL450326.1
AC105250.1		LGALS3BP	C21orf91
FKTN		LY6E-DT	STC1
LINC00704		BRAT1	NFIB
FAM13A-AS1		RIPK4	ZBED6CL
RN7SL2		THOC3	LEKR1
PPP1R1C		U2AF1L5	TMEM51-AS1
PPIP5K1		ABCF1	KCTD19
AC007038.2		CDHR1	AP001610.1
SIM2		ADAMTSL5	IL11
PTPRM		ADAM8	DHRS3
TSPAN7		AP002490.1	INTS6-AS1
CCDC80		EPOR	TNFSF13
MYL12AP1		AC067852.2	MAP7
LDB1		AC009237.3	MCAM
GFER		GSTM1	MX1
ANXA8L1		AL391650.1	MAPK13
HOXC8		GALK1	HMSD
APOC1		AREG	HLA-A
TBC1D12		JOSD2	LINC01186
IDI2		AC100786.2	MED30
OSGIN2		BAIAP2	HSBP1L1
PRTG		ZNF574	MCTP2
PABPN1		CCDC74BP1	UPK1A-AS1
AL359397.1		ADNP-AS1	RTN2
HSP90B2P		RSG1	IL1RAP
CDH1		AC027682.5	HIVEP2
ZNF253		DUSP6	LAD1
HSPA5		PLEKHB1	IL32
MMP24		STARD10	IFI6
SLC38A6		MFAP2	DSP
SENP7		AC121338.2	HDAC5
GLS		CCDC102A	TGFA
CEMIP2		ELK1	SATL1
		AC011510.1	AC092953.2
		TAOK2	MGLL
		SLC25A22	PYROXD2
		SPPL2B	ACTR3C
		CALHM2	CACHD1
		PARN	OAS3
		CYB5R2	ZFHX4
		CDC42EP4	INPP4B
		EML6	ABCA7
		MRM1	PSMB10
		LINC00265	LINC01588
		C9orf84	AP000769.1
		LSM4	DUSP5
		ZNF593	ITGB4
		MPLKIP	CD302
		C6orf226	PPL
		RTN4R	LAMP3
		TBL3	PGM5P2
		MECOM	TMEM216
		HLA-H	ABO
		NCDN	ITGB2
		OPA1-AS1	CXCL1
		UQCRC1	DOK1
		DEDD2
		PITPNM3
		UBE2S
		ADGRB2
		FLNC
		ZNF786
		DDX54
		CLDN1
		P2RX4
		SLC45A3
		NELFA
		ITM2C
		SMPD1
		DCUN1D5
		TNKS1BP1
		AURKAIP1
		BCAM
		TMEM187
		DGCR2
		MFSD2A
		AC135050.1
		PDLIM7
		ZNF287
		EGFL7
		BAD
		EXOSC4
		LAD1
		RANBP3
		Z92544.2
		AC010336.5
		MINPP1
		ASF1B
		ABHD11
		PLEKHG5
		CBR1
		ITGB2
		CYTH1
		ZNF582
		PIP5KL1
		MRPL37
		PPDPF
		PTPN23
		CRACR2B
		AC010531.6
		MOCS3
		DAZAP1
		AGAP2-AS1
		MAEA
		FAAP20
		PPP1R2
		SLC25A1
		ZGPAT
		AC231981.1
		ARID3A
		SLC25A4
		SCCPDH
		AC013472.3
		ACTB
		C15orf39
		DPP9-AS1
		TIMM44
		CFAP73
		SUSD4
		P2RY2
		VPS37B
		MFSD10
		PIM3
		ACAD8
		RPUSD2
		AP003306.2
		CMTM1
		ILDR2
		AC000032.1
		EIF4EBP1
		GRWD1
		MIS18A
		LRRC14
		GUSB
		TBC1D22A
		ATG4B
		PSMD2
		AC083949.1
		DEPP1
		LINC00205:3
		HMGN5
		AC096536.3
		PIDD1
		AC087289.2
		AC113404.3
		WISP2
		AP002770.1
		AP001062.1
		CPQ
		EMC6
		ALKBH4
		AP001469.1
		MED15
		AP006621.4
		EHD1
		SPATA2
		ISOC1
		AL365181.3
		AC139530.1
		CLCN7
		COL6A1
		DDX60
		INTS3
		CC2D1A
		AL512488.1
		AC008124.1
		MAN2B1
		DBN1
		ARRDC1
		ZNF646
		TBCB
		MID1IP1
		VPS18
		SIRT6
		PDE4B
		MRPL12
		TUFMP1
		OGDHL
		EXOC3-AS1
		MFSD4B
		BANP
		PLEKHN1
		ZNF668
		HDAC5
		HIVEP3
		LMF2
		PPP4C
		MOCS1
		PLCB3
		NDUFAB1
		GRPR
		AC002347.2
		CYB5R3
		CHMP7
		TELO2
		MIR6126
		DDIT4-AS1
		FCMR
		RNH1
		GALNT6
		TOR1A
		TMEM115
		SVIP
		AL590666.2
		C9orf16
		GNB1L
		SGSH
		L3MBTL1
		AP002812.5
		INSC
		KCTD19
		STC1
		GYS1
		PPP1R15A
		ATG2A
		OR7E38P
		DNPH1
		FAM131A
		MTFMT
		C17orf62
		SLC2A6
		FDXR
		SLC25A46
		RRP9
		AC105020.6
		PRR14
		C7orf50
		AL163051.2
		DBNL
		REXO1
		HSD17B1
		AL359878.1
		RELL1
		SLC39A13
		AHDC1
		AC008429.2
		LINC00923
		AC004846.1
		ACTBP2
		DDIT4
		RTL8C
		YIF1B
		UNG
		AC037459.4
		AP2A1
		LSR
		ZNF526
		NME3
		SMPD4
		ZNF768
		DLC1
		MAP3K7
		COL1A1
		AGAP2
		SMIM1
		PTK6
		UPP1
		STEAP3-AS1
		TBCC
		KRT18
		USP21
		NUMA1
		KTI12
		NDUFS3
		CES2
		MAP2K2
		EPS8L2
		SEMA4C
		GPX1
		VPS9D1-AS1
		NINJ1
		SNAP25-AS1
		AC005736.1
		USP19
		MYO18A
		SLC25A10
		ZNF324B
		LRP5
		ITGB4
		C19orf66
		IPO13
		CCDC97
		FAM50B
		GOT2
		AL078581.3
		PIEZO1
		RGS19
		THAP8
		NDEL1
		AC145207.2
		CLEC16A
		IMPDH1
		TRMT61A
		DZIP1L
		AC132872.3
		DHRS3
		GMPS
		KATNB1
		ATP6AP2
		ST20-AS1
		AMMECR1
		IFI6
		SOCS2
		HOOK1
		PCDHA3
		C16orf58
		TFE3
		RAB11B-AS1
		U2AF2
		HDAC2
		ANK3
		C8orf33
		ADD3-AS1
		PHB2
		ERCC2
		SLC25A3
		CCDC47
		AP006621.1
		SMPD3
		G0S2
		OIP5
		AC069282.1
		MFAP4
		RALA
		MAPK13
		DOK1
		BNIP3
		LLGL1
		ARL6IP6
		RPRD1B
		AC026410.1
		CHST12
		GPR137
		TBL2
		BCKDHB
		CMAS
		SPATA2L
		MCM4
		YARS2
		EME2
		ZNF211
		UNKL
		AL158151.2
		RER1
		MAP3K6
		TSPO
		SNRPA
		MTOR-AS1
		TUFM
		FAHD2B
		AF106564.1
		RAB40C
		FAM174A
		AP003032.2
		AMOTL2
		AC138028.4
		C21orf33
		ZNF446
		AC138150.1
		TRABD
		CIC
		CXCL3
		INPP5J
		POLM
		SLC52A2
		TUBB6
		RAVER1
		BTC
		EIF4G1
		DGCR11
		TBC1D2
		IFIT1
		NARS2
		TONSL
		TRIM35
		CD320
		AL354718.3
		P2RX5-TAX1BP3
		ZNF688
		DDX20
		KLHL9
		C1orf122
		PIM2
		ATP8B1
		AC020931.1
		MED17
		VWA5A
		PRADC1
		KLHL25
		ARHGDIA
		RHBDF2
		TESK1
		RAB6A
		MAL2
		MRPL58
		AC107959.1
		COQ9
		GIT2
		ARPC1B
		AC018647.2
		ZFPL1
		MED30
		CDKN2AIP
		AC009065.4
		RNF32
		TGFA
		DCAF12
		TNNT1
		SNX4
		CHMP1A
		CASKIN1
		ARAP1
		ARAP3
		TMEM109
		KRBA1
		PSMD8
		TMEM262
		E4F1
		RHOD
		CASKIN2
		MX1
		KCTD11
		SLC2A1
		FHOD1
		SLCO4A1
		WBP1
		VAMP2
		GRK2
		MFSD1
		PGAP3
		AP002498.1
		ETAA1
		IFT27
		ASRGL1
		TMEM143
		CAPN1
		SMIM10L1
		TMEM223
		OXLD1
		ITGA7
		STX18
		ASPSCR1
		ABCA2
		AC008735.2
		PGAM2
		RAP1B
		AL133230.1
		HDAC9
		TGM2
		ALDH3B1
		BID
		AL022328.4
		STKLD1
		ZNF581
		PRPF19
		WTIP
		LPAR2
		RGS3
		POLR2A
		FHAD1
		AL589935.1
		ABCC11
		EXOSC3
		NPHP4
		SH2D5
		PFAS
		TMPO-AS1
		ADI1
		CDC34
		PRORSD1P
		CD70
		CAMKMT
		RHOBTB2
		CTSH
		CHFR
		SRCAP
		ZDHHC8
		PELI1
		PHLDB3
		ALOXE3
		RNPS1
		MAD1L1
		LBX2
		FAM216A
		ARAP1-AS1
		ZNF654
		TBC1D10A
		USF2
		DPP9
		ADSS
		ZDHHC14
		ARHGEF1
		MED22
		DPY19L2P2
		PAK6
		PRKD2
		PFKL
		MRPL4
		DIDO1
		TAF1C
		MVB12A
		FAHD2CP
		GMCL1
		EHD2
		CIAO1
		MIGA2
		IL18R1
		SF3A2
		NOC4L
		UCKL1
		STARD3
		ZNF689
		ENPP2
		TMSB15B
		TEDC2
		HSPBP1
		TMEM74
		RAB35
		FBXO21
		CTIF
		PAPLN
		C1orf53
		DTYMK
		MELTF
		C21orf2
		RPS19BP1
		PLD3
		ARHGEF7
		CCND1
		DUSP23
		AC138392.1
		MST1R
		AC055713.1
		ASB7
		SELENOM
		AC020909.3
		DHX30
		C16orf95
		ANK1
		ARIH2OS
		YIF1A
		KCTD14
		GIPC1
		QPCTL
		RNF215
		DCXR
		ZNF419
		ABCA7
		POR
		RRP1
		COQ4
		ITSN1
		DNAJB11
		SUGP1
		SORBS3
		DTX2
		PAPOLA
		SLC44A2
		TMEM246
		KLHL7
		PLEKHO2
		GORASP2
		RRS1
		CAAP1
		NPRL3
		NIPSNAP1
		RHBDD3
		CRIP2
		INPPL1
		LRRC3
		NLRP1
		CYP1A1
		SLC26A11
		EFHD2
		ZNF408
		INPP5K
		DVL2
		TMC6
		ATP11A
		SPHK2
		HM13
		BCAR1
		AL163051.1
		C19orf25
		AC005021.1
		MROH1
		UTP18
		NAXE
		TUBB3
		SERINC2
		GRHL1
		SERPINA1
		FSTL1
		SCYL1
		GLS2
		TRIP6
		MPV17L2
		RGS10
		C21orf59
		CNN3
		PAXX
		C17orf51
		PARVA
		MIPEP
		SLC8B1
		YOD1
		NFATC2
		PRMT9
		STEAP3
		USP47
		TMEM9B
		PRDM15
		QDPR
		TSC2
		DNAAF2
		RAB14
		SDHA
		PAK4
		TRAF7
		OPA1
		ARHGEF28
		KRT19
		RTN3
		DDRGK1
		AC027682.2
		TRIM45
		AARS2
		SSH3
		CBX1
		EFEMP1
		EIF2B1
		TMEM163
		AC073869.1
		SFSWAP
		SLC5A2
		PLPBP
		SEC16A
		PSMG3-AS1
		LYRM9
		AC087439.1
		AC073896.5
		NAA16
		BMT2
		MMP14
		DHX37
		NUP133
		UCKL1-AS1
		CLUH
		CSK
		PLXNB2
		SIRT3
		PARP16
		C16orf45
		KLHL23
		HMSD
		MOSPD3
		YTHDF3-AS1
		SBDSP1
		ZNF212
		AC037459.3
		ANKRD27
		SLCO4A1-AS1
		EPS8
		CTBP1-AS
		PYCR2
		DGCR6L
		TMEM161A
		EPHX2
		CDC20P1
		WASHC2A
		APBA3
		MAPKAPK3
		DCBLD1
		PLEKHG2
		SEMA6A
		PABPC1
		CENPT
		ZNF500
		SBF1
		AP001020.3
		ZBTB11
		PRKAR1A
		KLF10
		TMEM70
		GINM1
		NUDT16
		ANKEF1
		HERPUD1
		APEH
		OAS3
		ZNF629
		PSTPIP2
		SEC14L4
		MAGEF1
		ARFGAP1
		RELB
		ITGB2-AS1
		AASS
		AGPAT3
		PLAA
		PKIG
		ISCU
		AC011611.3
		NR1H2
		SAMD14
		UVSSA
		AC007899.1
		ZNF583
		RHBDD2
		CHRNB1
		TM9SF2
		MYO6
		EIF1AXP1
		TMCO6
		ACTR3C
		CDC20
		HCG4P5
		MCM2
		FBXW9
		CCDC124
		PTPRH
		TMED2
		AC027601.1
		ROPN1B
		ZNF773
		PRKAR1B
		PEX10
		SNAP29
		PRCC
		ZFYVE21
		AC004707.1
		GEMIN5
		SMARCA1
		FLOT2
		PTPN1
		LUC7L
		COX10
		PEBP1
		CSNK1D
		TSTD1
		SERTAD2
		MRPL34
		CPSF1
		TMEM218
		TRABD2A
		AC068580.3
		ACER3
		AC089999.1
		AC093752.1
		KIAA1468
		HOXB9
		RNF123
		ALG1
		ISCA2
		TRAPPC6A
		AC106786.2
		LGMN
		GNPTG
		RUSC2
		SLC2A4RG
		USP18
		RAB27A
		C10orf55
		EIF3J
		EXD3
		C5orf30
		CD274
		RTKN
		FUCA1
		RBCK1
		AC006547.2
		BX284668.4
		AC093535.1
		PCCA
		TUBGCP5
		SCO1
		DKK3
		CANT1
		TOPORS
		CRB3
		DNAJC2
		ENGASE
		CMTM7
		FGFR4
		SLC9A5
		IRF1
		NECAB1
		VSIR
		MTUS1
		VPS9D1
		ROGDI
		FBXL6
		CYP2S1
		PRKCZ
		TNFRSF10B
		ZNF512B
		HSPA4
		MPG
		SNAPC3
		HIC2
		AC097359.2
		SFTA1P
		KDM5C
		SLC2A10
		AP001610.1
		ADCY7
		CATSPERG
		HSD17B14
		AP003064.1
		KAT7
		AC025754.1
		PLEKHJ1
		ZEB1-AS1
		CDKN1B
		YTHDF2
		ZP3
		CATSPER1
		FAAH
		PUS7
		AKT1S1
		PCBP4
		ZNF341
		ZNF302
		COX18
		EGR1
		LDOC1
		NGRN
		TEPSIN
		PPP1R21
		DNALI1
		ARMC6
		U47924.1
		NT5C3A
		TSNAXIP1
		AL109918.1
		CD22
		ANGPTL6
		RAB34
		ACTRT3
		GNB2
		AC027702.1
		ZNF71
		ADD1
		NLRX1
		PDCD6
		WDR62
		AES
		WDR13
		TRMT2B
		SUSD2
		SLC4A11
		AL031714.1
		AC087286.3
		SIX5
		IL32
		ADPRHL2
		CEP170B
